# Supplementary material for: Prevalence and correlates of disability in Latin America and the Caribbean: Evidence from 8 national censuses
Source: PLoS One. 2021 Oct 27;16(10):e0258825. doi: 10.1371/journal.pone.0258825 (PMC8550602; doi:10.1371/journal.pone.0258825)
Supplement: S1 File — (ZIP) [file pone.0258825.s017.zip]

Archive with 10 entries (10 files):
- 00_dataset_creation.do
- 01_program_calcs.do
- 02_sumstats.do
- 03_prevalence.do
- 04_gender_regression.do
- 05_education.do
- 06_employment.do
- 07_projections.do
- 08_missing_regressions.do
- README.txt
