# Supplementary material for: Prevalence and correlates of disability in Latin America and the Caribbean: Evidence from 8 national censuses
Source: PLoS One. 2021 Oct 27;16(10):e0258825. doi: 10.1371/journal.pone.0258825 (PMC8550602; doi:10.1371/journal.pone.0258825)
Supplement: S1 File — (ZIP) [file pone.0258825.s017.zip › 00_dataset_creation.do]

/*********************************************************************	   
Prevalence and correlates of disability in Latin America and the Caribbean: Evidence from 8 national censuses
Samuel Berlinski, Suzanne Duryea and Santiago M. Perez-Vincent
*********************************************************************/
clear all

* SET DATA FOLDER (where original datasets are retrieved)
global data_raw ""

* SET DATA FOLDER (where datasets are saved)
global data_folder ""


*************************
*     BASE POR PAIS     *
*************************
local bases
local bases `bases' uru2011 
local bases `bases' cri2011 
local bases `bases' dom2010 
local bases `bases' ecu2010 
local bases `bases' pan2010 
local bases `bases' tto2011 
local bases `bases' bra2010 
local bases `bases' mex2010

foreach x of local bases {

	local base `x'
	local pais = strupper(substr("`base'",1,3))
	local `pais'year = substr("`base'",4,4)

	di "`base'"
	di "`pais'"
	di "``pais'year'"

	use "$data_raw/`base'.dta", clear


	order country year sample serial pernum


****************************
* DISABILITY VARIABLE *
****************************
cap drop dis_any dis_audi dis_vis dis_mob dis_cog 
cap drop dis_miss

qui gen dis_any = .
qui gen dis_audi = .
qui gen dis_vis = .
qui gen dis_mob = .
qui gen dis_cog = .


* Brasil (2010)
*--------------

if "`x'" == "bra2010" {
	 
	keep country year sample serial pernum strata perwt relate age sex edattain school empstat br2010a* dis_*

	*-------------------------
  	* Variable: Discapacidad
	replace dis_any = 1 if 	inlist(br2010a_dissee,1,2,3) | inlist(br2010a_dishear,1,2,3) | ///
							inlist(br2010a_dismob,1,2,3) | br2010a_dismntl == 1
	
	replace dis_any = 0 if 	inlist(br2010a_dissee,4) & inlist(br2010a_dishear,4) & ///
							inlist(br2010a_dismob,4) & br2010a_dismntl == 2
	
	* Variable: Tipo de Discapacidad
	* Auditiva
	replace dis_audi = 1 if inlist(br2010a_dishear,1,2,3)
	replace dis_audi = 0 if inlist(br2010a_dishear,4)

	* Visual
	replace dis_vis = 1 if inlist(br2010a_dissee,1,2,3)
	replace dis_vis = 0 if inlist(br2010a_dissee,4)

	* Movilidad
	replace dis_mob = 1 if inlist(br2010a_dismob,1,2,3)
	replace dis_mob = 0 if inlist(br2010a_dismob,4)

	* Cognitiva
	replace dis_cog = 1 if br2010a_dismntl == 1
	replace dis_cog = 0 if br2010a_dismntl == 2
	
	* Variable: Discapacidad Severa
	gen dis_severe = 1  if 	inlist(br2010a_dissee,1,2) | inlist(br2010a_dishear,1,2) | ///
							inlist(br2010a_dismob,1,2) | br2010a_dismntl == 1
	
	replace dis_severe = 0 if 	inlist(br2010a_dissee,3,4) & inlist(br2010a_dishear,3,4) & ///
								inlist(br2010a_dismob,3,4) & br2010a_dismntl == 2
	
	
	
}


		
* Costa Rica (2011)
*-------------------

if "`x'" == "cri2011" {
  
  	keep country year sample serial pernum strata perwt relate age sex edattain school empstat cr2011a* dis_*

  	* Variable: Discapacidad

	replace dis_any = 1 if 	cr2011a_disblind == 1 | cr2011a_dishear == 1 | cr2011a_dismute == 1 |	///
							cr2011a_dislower == 1 | cr2011a_disupper == 1 | cr2011a_disdev == 1 | 	///
							cr2011a_dismi == 1
									
	replace dis_any = 0 if 	cr2011a_disblind == 2 & cr2011a_dishear == 2 & cr2011a_dismute == 2 & 	///
							cr2011a_dislower == 2 & cr2011a_disupper == 2 & cr2011a_disdev == 2 & 	///
							cr2011a_dismi == 2


	* Variable: Tipo de Discapacidad
    * Auditiva							
	replace dis_audi = 1 if cr2011a_dishear == 1
	replace dis_audi = 0 if cr2011a_dishear == 2

	* Visual
	replace dis_vis = 1 if cr2011a_disblind == 1
	replace dis_vis = 0 if cr2011a_disblind == 2

	* Movilidad
	replace dis_mob = 1 if cr2011a_dislower == 1 | cr2011a_disupper == 1
	replace dis_mob = 0 if cr2011a_dislower == 2 & cr2011a_disupper == 2  

	* Cognitiva
	replace dis_cog = 1 if cr2011a_disdev == 1
	replace dis_cog = 0 if cr2011a_disdev == 2

}


  
* Dominican Republic (2010)
*--------------------------

if "`x'" == "dom2010" {

   	keep country year sample serial pernum strata perwt relate age sex edattain school empstat do2010a* dis_*

   	
	* Variable: Discapacidad
	replace dis_any = 1 if 	do2010a_blind == 1 | do2010a_deaf == 1 | do2010a_dismob == 1 |			///
							do2010a_disarms == 1 | do2010a_dislegs == 1 | do2010a_disconc == 1 |   	/// 
							do2010a_dishands == 1 | do2010a_disspk == 1 | do2010a_mute == 1 |   	///
							do2010a_dismntl == 1 | do2010a_amplegs == 1 | do2010a_amparms == 1
									
	replace dis_any = 0 if 	do2010a_blind == 2 & do2010a_deaf == 2 & do2010a_dismob == 2 &			///
							do2010a_disarms == 2 & do2010a_dislegs == 2 & do2010a_disconc == 2 &   	/// 
							do2010a_dishands == 2 & do2010a_disspk == 2 & do2010a_mute == 2 &   	///
							do2010a_dismntl == 2 & do2010a_amplegs == 2 & do2010a_amparms == 2
		
	* Variable: Tipo de Discapacidad
    * Auditiva			
	replace dis_audi = 1 if do2010a_deaf == 1
	replace dis_audi = 0 if do2010a_deaf == 2

	* Visual	
	replace dis_vis = 1 if do2010a_blind == 1
	replace dis_vis = 0 if do2010a_blind == 2

	* Movilidad	
	replace dis_mob = 1 if do2010a_dismob == 1  | do2010a_disarms == 1  | do2010a_dislegs == 1  | do2010a_dishands == 1  | do2010a_amplegs == 1  | do2010a_amparms == 1 
	replace dis_mob = 0 if do2010a_dismob == 2  & do2010a_disarms == 2  & do2010a_dislegs == 2  & do2010a_dishands == 2  & do2010a_amplegs == 2  & do2010a_amparms == 2

	* Cognitiva	
	replace dis_cog = 1 if do2010a_disconc == 1
	replace dis_cog = 0 if do2010a_disconc == 2

}


* Ecuador (2010)
*---------------

if "`x'" == "ecu2010" {

   	keep country year sample serial pernum strata perwt relate age sex edattain school empstat ec2010a* dis_*

	* Variable: Discapacidad
	replace dis_any = 1 if 	ec2010a_disintel == 1 | ec2010a_disphys == 1 | ec2010a_dissight == 1 | 	///                
							ec2010a_dishear == 1 | ec2010a_disment == 1
							
  	replace dis_any = 0 if 	ec2010a_disintel == 2 & ec2010a_disphys == 2 & ec2010a_dissight == 2 &	///                
							ec2010a_dishear == 2 & ec2010a_disment == 2

	* Variable: Tipo de Discapacidad
    * Auditiva									
	replace dis_audi = 1 if ec2010a_dishear == 1
	replace dis_audi = 0 if ec2010a_dishear == 2

	* Visual								
	replace dis_vis = 1 if ec2010a_dissight == 1
	replace dis_vis = 0 if ec2010a_dissight == 2

	* Movilidad
	replace dis_mob = 1 if ec2010a_disphys == 1
	replace dis_mob = 0 if ec2010a_disphys == 2

	* Cognitiva	
	replace dis_cog = 1 if ec2010a_disintel == 1
	replace dis_cog = 0 if ec2010a_disintel == 2	

}


		
* Mexico (2010)
*--------------

if "`x'" == "mex2010" {

   	keep country year sample serial pernum strata perwt relate age sex edattain school empstat mx2010a* dis_*

  
	* Variable: Discapacidad
	replace dis_any = 1 if 	mx2010a_diswalk == 1 | mx2010a_dissee == 1 | mx2010a_disspk == 1 | 		///
							mx2010a_dishear == 1 | mx2010a_discare == 1 | mx2010a_disment == 1 | 	///
							mx2010a_dislrn == 1    
									
	replace dis_any = 0 if 	mx2010a_diswalk == 2 & mx2010a_dissee == 2 & mx2010a_disspk == 2 & 		///
							mx2010a_dishear == 2 & mx2010a_discare == 2 & mx2010a_disment == 2 & 	///
							mx2010a_dislrn == 2    				  
		
	* Variable: Tipo de Discapacidad
    * Auditiva												
	replace dis_audi = 1 if mx2010a_dishear == 1
	replace dis_audi = 0 if mx2010a_dishear == 2

	* Visual	
	replace dis_vis = 1 if mx2010a_dissee == 1
	replace dis_vis = 0 if mx2010a_dissee == 2

	* Movilidad	
	replace dis_mob = 1 if mx2010a_diswalk == 1
	replace dis_mob = 0 if mx2010a_diswalk == 2

	* Cognitiva
	replace dis_cog = 1 if mx2010a_dislrn == 1
	replace dis_cog = 0 if mx2010a_dislrn == 2

}
		
			
		
* Panama (2010)
*--------------
if  "`x'" == "pan2010" {

   	keep country year sample serial pernum strata perwt relate age sex edattain school empstat pa2010a* dis_*

	* Variables de discapacidad
	*-------------------------
  	
	* Variable: Discapacidad
	replace dis_any = 1 if 	pa2010a_diffhear == 1 | pa2010a_diffsee == 1 | pa2010a_diffwalk == 1 |		///
							pa2010a_diffarms == 1 | pa2010a_diffspeak == 1 | pa2010a_difflearn == 1 
			
	replace dis_any = 0 if 	pa2010a_diffhear == 2 & pa2010a_diffsee == 2 & pa2010a_diffwalk == 2 &		///
							pa2010a_diffarms == 2 & pa2010a_diffspeak == 2 & pa2010a_difflearn == 2 
	  
		
	* Variable: Tipo de Discapacidad
    * Auditiva												
	replace dis_audi = 1 if pa2010a_diffhear == 1 
	replace dis_audi = 0 if pa2010a_diffhear == 2 

	* Visual	
	replace dis_vis = 1 if pa2010a_diffsee == 1 
	replace dis_vis = 0 if pa2010a_diffsee == 2 

	* Movilidad	
	replace dis_mob = 1 if pa2010a_diffwalk == 1 | pa2010a_diffarms == 1 
	replace dis_mob = 0 if pa2010a_diffwalk == 2 & pa2010a_diffarms == 2

	* Cognitiva
	replace dis_cog = 1 if pa2010a_difflearn == 1
	replace dis_cog = 0 if pa2010a_difflearn == 2
	
}

		
		
	
* TTO (2011)
*-----------

if "`x'" == "tto2011" {

   	keep country year sample serial pernum strata perwt relate age sex edattain school empstat tt2011a* dis_*

	* Variable: Discapacidad
	replace dis_any = 0 if 	tt2011a_disab == 2 
	replace dis_any = 1 if 	inlist(tt2011a_dissight2,1,2,3) | inlist(tt2011a_dishear2,1,2,3) | inlist(tt2011a_diswalk2,1,2,3)	| ///
							inlist(tt2011a_dismem2,1,2,3) | inlist(tt2011a_disgrip2,1,2,3) | inlist(tt2011a_disspk2,1,2,3)
			
	
	* Variable: Tipo de Discapacidad: SOME OR A LOT OF DIFFICULTY
    * Auditiva												
	replace dis_audi = 1 if inlist(tt2011a_dishear2,1,2,3)
	replace dis_audi = 0 if tt2011a_dishear == 0 | tt2011a_disab == 2
	
	* Visual
	replace dis_vis = 1 if inlist(tt2011a_dissight2,1,2,3)
	replace dis_vis = 0 if tt2011a_dissight == 0 | tt2011a_disab == 2 
	
	* Movilidad
	replace dis_mob = 1 if inlist(tt2011a_diswalk2,1,2,3) | inlist(tt2011a_disgrip2,1,2,3)
	replace dis_mob = 0 if (tt2011a_diswalk == 0 | tt2011a_disab == 2) & (tt2011a_disgrip == 0 | tt2011a_disab == 2)

	* Cognitiva
	replace dis_cog = 1 if inlist(tt2011a_dismem2,1,2,3)
	replace dis_cog = 0 if tt2011a_dismem == 0 | tt2011a_disab == 2
	
	* Variable: Discapacidad Severa
	gen dis_severe = 0 if 	inlist(tt2011a_disab,1,2) 
	replace dis_severe = 1 if 	inlist(tt2011a_dissight2,2,3) | inlist(tt2011a_dishear2,2,3) | inlist(tt2011a_diswalk2,2,3)	| ///
								inlist(tt2011a_dismem2,2,3) | inlist(tt2011a_disgrip2,2,3) | inlist(tt2011a_disspk2,2,3)
	
	
}

	

* Uruguay (2011)
*---------------

if  "`x'" == "uru2011" {

   	keep country year sample serial pernum strata perwt relate age sex edattain school empstat uy2011a* dis_*

	* Variable: Discapacidad
	replace dis_any = 1 if 	inlist(uy2011a_dissee,2,3,4) | inlist(uy2011a_dishear,2,3,4) | inlist(uy2011a_dismob,2,3,4) |	///
							inlist(uy2011a_disdev,2,3,4)
			
	replace dis_any = 0 if 	inlist(uy2011a_dissee,1) & inlist(uy2011a_dishear,1) & inlist(uy2011a_dismob,1) &	///
							inlist(uy2011a_disdev,1)

	replace dis_any = 0 if 	inlist(uy2011a_dissee,1) & inlist(uy2011a_dishear,1) & inlist(uy2011a_dismob,1) &	///
							inlist(uy2011a_disdev,9) & age < 6

	* Variable: Tipo de Discapacidad
    * Auditiva												
	replace dis_audi = 1 if inlist(uy2011a_dishear,2,3,4)
	replace dis_audi = 0 if inlist(uy2011a_dishear,1)

	* Visual	
	replace dis_vis = 1 if inlist(uy2011a_dissee,2,3,4)
	replace dis_vis = 0 if inlist(uy2011a_dissee,1)

	* Movilidad	
	replace dis_mob = 1 if inlist(uy2011a_dismob,2,3,4)
	replace dis_mob = 0 if inlist(uy2011a_dismob,1)
		
	* Cognitiva
	replace dis_cog = 1 if inlist(uy2011a_disdev,2,3,4)
	replace dis_cog = 0 if inlist(uy2011a_disdev,1)

	
	* Variable: Discapacidad Severa
	gen dis_severe = 1 if 	inlist(uy2011a_dissee,3,4) | inlist(uy2011a_dishear,3,4) | inlist(uy2011a_dismob,3,4) |	///
							inlist(uy2011a_disdev,3,4)
			
	replace dis_severe = 0 if 	inlist(uy2011a_dissee,1,2) & inlist(uy2011a_dishear,1,2) & inlist(uy2011a_dismob,1,2) &	///
								inlist(uy2011a_disdev,1,2)

	replace dis_severe = 0 if 	inlist(uy2011a_dissee,1,2) & inlist(uy2011a_dishear,1,2) & inlist(uy2011a_dismob,1,2) &	///
								inlist(uy2011a_disdev,9) & age < 6
	

}
	

*****************************************
* LABEL DISABILITY VARIABLE *
*****************************************
label   variable   dis_any "Disability: Any" 
label 	define     discapacidad 0  "No Disability" 1 "Some Disability"
label   values 	   dis_any discapacidad

label 	variable dis_audi "Disability: Auditive"
label 	define   deaf     0 "No auditive dis." 1 "Auditive Dis."
label   values   dis_audi deaf

label 	variable dis_vis "Disability: Blindness"
label 	define   blind    0 "No Visual Dis." 1 "Visual Dis."
label   values   dis_vis blind 

label   variable dis_mob  "Disability: Mobility"
label   define   mobi    0 "No Mobility Dis." 1 "Mobility Dis."
label   values   dis_mob mobi 

label   variable dis_cog "Disability: Cognitive"
label   define   cogn    0 "No Cognitive Dis." 1 "Cognitive Dis."
label   values   dis_cog cogn   


*************************
* EDUCATION
*************************
* Attendance
gen edu_attendance = .
replace edu_attendance = 1 if school == 1
replace edu_attendance = 0 if school == 2 | school == 3 | school == 4		
label variable edu_attendance "School Attendance (Current)"

* Completion/Years
gen edu_completion = .
replace edu_completion = 1 if edattain == 3 | edattain == 4
replace edu_completion = 0 if edattain == 1 | edattain == 2		
label variable edu_completion "Edu. Attainment: Secondary or University"

* Household Head Education
sort serial relate
by serial: gen edhead = edattain[1]
by serial: egen edavg = mean(edattain / (age > 17 & age !=. ))


*************************
* EMPLOYMENT
*************************

* Employment
gen emp_ocup = .
replace emp_ocup = 1 if empstat == 1
replace emp_ocup = 0 if empstat == 2 | empstat == 3  
label variable emp_ocup "Employment Status: Employed"


save "$data_folder/`base'_final.dta", replace

}
