# Supplementary material for: Prevalence and correlates of disability in Latin America and the Caribbean: Evidence from 8 national censuses
Source: PLoS One. 2021 Oct 27;16(10):e0258825. doi: 10.1371/journal.pone.0258825 (PMC8550602; doi:10.1371/journal.pone.0258825)
Supplement: S1 File — (ZIP) [file pone.0258825.s017.zip › 01_program_calcs.do]

/*********************************************************************	   
Prevalence and correlates of disability in Latin America and the Caribbean: Evidence from 8 national censuses
Samuel Berlinski, Suzanne Duryea and Santiago M. Perez-Vincent
*********************************************************************/


capture program drop table_results
program define table_results, rclass
syntax varlist(max = 1) [if] , AGEGROUP(string) GENDER(string) SUBPOP(string) [EXTRA(string)] OBS(int) [STORE] [MISSing] [DIFF] [ALPHA(real 0.05)]

* COMPUTE CONDITION MEAN
noi cap svy, subpop(`if' & `subpop' == 1): mean `varlist'

if _rc == 0 {
	
	
	* Mean
		return scalar p = _b[`varlist']    
		
	* V(Mean)
		matrix V = e(V)
		return scalar V = V[1,1]
	
	* Sample Size
		return scalar SS = e(N_sub)		
		
	* Degrees of freedom
		return scalar DF = e(df_r)
							
	* Effective Sample Size
		qui estat effects
		matrix M = r(deff)
		return scalar S = M[1,1]
		return scalar ESS = return(SS) / return(S)
		
		if return(ESS) < 30 return local st = " (S) "
		else return local st = " "
		
	* CI (Clopper and Pearson, 1938; Dean and Pagano, 2015)
		scalar n_eff = return(p) * ( 1 - return(p) ) / return(V)
		scalar n_eff_dp = n_eff * ( invnormal(1 - `alpha'/2) / invt(return(DF),1 - `alpha'/2) )^2
		local n = int(n_eff_dp)
		local k = int(return(p) * `n' +.5)
		scalar v1 = 2 * `k'
		scalar v2 = 2 * (`n' - `k' + 1)
		scalar v3 = 2 * (`k' + 1)
		scalar v4 = 2 * (`n' - `k')
		scalar u1 = v1 * invF(v1, v2, `alpha'/2)
		scalar u2 = v3 * invF(v3, v4, 1 - `alpha'/2)
		
		return scalar LB = u1 / ( v2 + u1)
		return scalar UB = u2 / ( v4 + u2)

	if "`store'" != "" {

		* VARIABLE
		qui replace VARIABLE_NAME  = "`varlist'" in `obs'
		
		* SUBPOPULATION CHARACTERISTICS.
		qui replace AGE_GROUP  = "`agegroup'" in `obs'
		qui replace GENDER  = "`gender'" in `obs'
		qui replace SUBPOP = "`subpop'" in `obs'
		qui replace EXTRA = "`extra'" in `obs'

		* RESULTS.
		qui replace MEAN_SUBPOP = return(p) in `obs'
		qui replace SS = return(SS) in `obs'
		qui replace ESS = return(ESS) in `obs'
		qui replace DF = return(DF) in `obs'
		qui replace VAR = return(V) in `obs'
		qui replace CI_LB = return(LB) in `obs'
		qui replace CI_UB = return(UB) in `obs'


	}

	if "`missing'" != "" {

			* OBTAIN PERCENTAGE OF MISSING OBSERVATIONS.
			gen  missing_obs = .
			replace missing_obs = 1 if `varlist' == .
			replace missing_obs = 0 if `varlist' != .
			
			noi cap svy, subpop(`if'): mean missing_obs  
			if _rc == 0 {
				return scalar missing = _b[missing_obs]
				replace MISSING_OBS = return(missing) in `obs'
			}
			drop missing_obs
			
	}

	if "`diff'" != "" & "`gender'" == "ALL" {

		* TEST DIFFERENCES ACROSS GENDERS.
		noi cap svy, subpop(`if' & `subpop' == 1): regress `varlist' sex
		
		if _rc == 0 {
		
			replace GENDER_DIFF = _b[sex] in `obs'
			replace GENDER_DF = e(df_r) in `obs'
			replace GENDER_SE = _se[sex] in `obs'
			
		}
	}
	
	if "`diff'" != "" & "`subpop'" != "full" {

		* TEST DIFFERENCES: DISABILITY VS. NO DISABILITY.
		noi cap svy, subpop(`if' & (`subpop' == 1 | dis_any == 0)): regress `varlist' `subpop' 
		
		if _rc == 0 {
		
			replace DISAB_DIFF = _b[`subpop'] in `obs'
			replace DISAB_DF = e(df_r) in `obs'
			replace DISAB_SE = _se[`subpop'] in `obs'

		}
	
	}

}
else return local result = "."

			
end
