# Supplementary material for: Prevalence and correlates of disability in Latin America and the Caribbean: Evidence from 8 national censuses
Source: PLoS One. 2021 Oct 27;16(10):e0258825. doi: 10.1371/journal.pone.0258825 (PMC8550602; doi:10.1371/journal.pone.0258825)
Supplement: S1 File — (ZIP) [file pone.0258825.s017.zip › 02_sumstats.do]

/*********************************************************************	   
Prevalence and correlates of disability in Latin America and the Caribbean: Evidence from 8 national censuses
Samuel Berlinski, Suzanne Duryea and Santiago M. Perez-Vincent
*********************************************************************/
clear all

* SET USING DIRECTORY
global root ""
cd $root

* SET DATA FOLDER
global data_folder ""

* SET FOLDER TO STORE SUMMARY STATISTICS
global sum_folder ""

* SET PREFIX FOR RESULTS FILE
local pre 20210911

* LOAD PROGRAM TO PERFORM CALCULATIONS. 
do "01_program_calcs.do"  // should be stored in using directory $root


*************************
*     BASE POR PAIS     *
*************************
local bases
local bases `bases' uru2011 
local bases `bases' cri2011 
local bases `bases' dom2010 
local bases `bases' ecu2010 
local bases `bases' pan2010 
local bases `bases' tto2011 
local bases `bases' bra2010 
local bases `bases' mex2010

di "`bases'"
pause on 
foreach x of local bases {

	local base `x'
	local pais = strupper(substr("`base'",1,3))
	local `pais'year = substr("`base'",4,4)

	di "`base'"
	di "`pais'"
	di "``pais'year'"

	use "$data_folder/`base'_final.dta", clear

	gen perwt2 = round(perwt)
	* It rounds values in: BRASIL, COLOMBIA, JAMAICA, MEXICO, PARAGUAY.

	capture assert !missing( strata ) 
	if _rc == 0 svyset serial [pweight = perwt2], strata(strata) singleunit(centered)
	else svyset serial [pweight = perwt2]
	* There is no STRATA information for: CRI, MEX, URU.

	**************************
	* CREATE VARIABLES
	**************************			
	qui gen no_disab = 1 - dis_any
	qui gen full = 1
	qui gen edu_notatt = 1 - edu_attendance

	qui gen VARIABLE_NAME  = ""
	qui gen AGE_GROUP  = "" 
	qui gen GENDER  = ""
	qui gen SUBPOP = ""
	qui gen EXTRA = ""
	qui gen MEAN_SUBPOP = .
	qui gen SS = .
	qui gen ESS = .
	qui gen DF = .
	qui gen VAR = .
	qui gen CI_LB = . 
	qui gen CI_UB = .
	qui gen MISSING_OBS = .

	qui gen DISAB_DIFF = .
	qui gen DISAB_DF = .
	qui gen DISAB_SE = .

	qui gen GENDER_DIFF = .
	qui gen GENDER_DF = .
	qui gen GENDER_SE = .

	
	**************************
	* SET OBSERVATION COUNTER
	**************************
	local obs = 1
	
	foreach SECTION in "DisabilityA" "DisabilityB" "DisabilityCEPAL" "DisabilityHEAD" "DisabilityHEAD_TYPE" "EducationA" "EducationC" "Labor" {
		macro drop _missing
		macro drop _diff
		
		if "`SECTION'" == "DisabilityA" {
			local missing "missing"
			local diff "diff"
			local INDIC_LIST dis_any dis_audi dis_cog dis_mob dis_vis
			local AGE_LIST "3_" "15_" "3_5" "6_17" "18_55" "56_"
			local GENDER_LIST "ALL" "M" "F"
			local SUBPOP_LIST full
			local EXTRA_LIST_LIST
		}

		if "`SECTION'" == "DisabilityB" {
			local missing "missing"
			local diff "diff"
			local INDIC_LIST dis_any dis_audi dis_cog dis_mob dis_vis
			local AGE_LIST "3_5" "6_10" "11_15" "16_20" "21_25" "26_30" "31_35" "36_40" "41_45" "46_50" "51_55" "56_60" "61_65" "66_70" "71_75" "76_80" "81_"
			local GENDER_LIST "ALL" "M" "F"
			local SUBPOP_LIST full
			local EXTRA_LIST_LIST
		}

		if "`SECTION'" == "DisabilityCEPAL" {
			local missing "missing"
			local diff "diff"
			local INDIC_LIST dis_any
			local AGE_LIST "0_4" "5_9" "10_14" "15_19" "20_24" "25_29" "30_34" "35_39" "40_44" "45_49" "50_54" "55_59" "60_64" "65_69" "70_74" "75_79" "80_84" "85_89" "90_94" "95_99" "100_"
			local GENDER_LIST "M" "F"
			local SUBPOP_LIST full
			local EXTRA_LIST_LIST
		}

		if "`SECTION'" == "DisabilityS" & ("`base'" == "bra2010" | "`base'" == "uru2011" | "`base'" == "tto2011") {
			local missing "missing"
			local diff "diff"
			local INDIC_LIST dis_severe
			local AGE_LIST "3_" "15_"
			local GENDER_LIST "ALL" "M" "F"
			local SUBPOP_LIST full
			local EXTRA_LIST_LIST
		}

		if "`SECTION'" == "DisabilityHEAD" {
			local missing "missing"
			local diff "diff"
			local INDIC_LIST dis_any
			local AGE_LIST "3_" "3_5" "6_17" "18_55" "56_"
			local GENDER_LIST "ALL" "M" "F"
			local SUBPOP_LIST full
			local EXTRA_LIST "& edhead == 1" "& edhead == 2" "& edhead == 3" "& edhead == 4"
		}
		
		if "`SECTION'" == "DisabilityHEAD_TYPE" {
			local missing "missing"
			local diff "diff"
			local INDIC_LIST dis_audi dis_cog dis_mob dis_vis
			local AGE_LIST "3_" 
			local GENDER_LIST "ALL"
			local SUBPOP_LIST full
			local EXTRA_LIST "& edhead == 1" "& edhead == 2" "& edhead == 3" "& edhead == 4"
		}
		
		if "`SECTION'" == "EducationA" {
			local INDIC_LIST edu_attendance
			local diff "diff"
			local AGE_LIST "6_11" "12_17"
			local GENDER_LIST "ALL" "F" "M"
			local SUBPOP_LIST no_disab dis_any    
			local EXTRA_LIST
		}

		if "`SECTION'" == "EducationC" {
			local INDIC_LIST edu_completion
			local diff "diff"
			local AGE_LIST "25_34"
			local GENDER_LIST "ALL" "F" "M"
			local SUBPOP_LIST no_disab dis_any   
			local EXTRA_LIST
		}
		
		if "`SECTION'" == "Labor" {
			local INDIC_LIST emp_ocup
			local diff "diff"
			local AGE_LIST "25_34" "35_54"
			local GENDER_LIST "ALL" "F" "M"
			local SUBPOP_LIST no_disab dis_any 
			local EXTRA_LIST
		}
				
		
		foreach I in `INDIC_LIST' { // 
				
			foreach AGE in "`AGE_LIST'" {  // 
				
				local pos = strpos("`AGE'","_")
				local AGE_LB = substr("`AGE'",1,`pos' - 1)
				local AGE_UB = substr("`AGE'",`pos' + 1,.)

				if "`AGE'" == "ALL" local condicionA = "age != ."
				else if "`AGE_UB'" == "" local condicionA = "age >= `AGE_LB'"
				else local condicionA = "age >= `AGE_LB' & age <= `AGE_UB'"
							
				foreach G in "`GENDER_LIST'" { // 
					
					if "`G'" == "ALL" local condicionG = " & sex != ."
					else if "`G'" == "F" local condicionG = " & sex == 2"
					else if "`G'" == "M" local condicionG = " & sex == 1"
				
					foreach SUBPOP in `SUBPOP_LIST' { //
					
						foreach EXTRA in "`EXTRA_LIST'" {
							* OBTAIN INFORMATION FOR `VAR' IN `AGE_GROUP' and `GENDER'.
							table_results `I' if `condicionA' `condicionG' `EXTRA', agegroup("`AGE'") gender("`G'") subpop("`SUBPOP'") obs(`obs') extra("`EXTRA'") store `missing' `diff'
							local ++obs
						}
					preserve
					
						* KEEP ONLY SUMMARY VARIABLES.
						keep country year sample VARIABLE_NAME - GENDER_SE
						drop if VARIABLE_NAME == ""
						gen PAIS = "`pais'"
						
						compress
						save "$sum_folder/`pre'`base'_summary.dta", replace

						* APPEND INFO OF OTHER COUNTRIES. 
						cap append using "$sum_folder/all_summary.dta"
						duplicates drop
						save "$sum_folder/all_summary.dta", replace

					restore

					}
				}		
			}
		}
	}
	

}
