# Supplementary material for: Prevalence and correlates of disability in Latin America and the Caribbean: Evidence from 8 national censuses
Source: PLoS One. 2021 Oct 27;16(10):e0258825. doi: 10.1371/journal.pone.0258825 (PMC8550602; doi:10.1371/journal.pone.0258825)
Supplement: S1 File — (ZIP) [file pone.0258825.s017.zip › 03_prevalence.do]

/*********************************************************************   
Prevalence and correlates of disability in Latin America and the Caribbean: Evidence from 8 national censuses
Samuel Berlinski, Suzanne Duryea and Santiago M. Perez-Vincent
*********************************************************************/
clear all

* SET FOLDER TO RETRIEVE SUMMARY STATISTICS
global sum_folder ""

* SET FOLDER TO STORE TABLES AND FIGURES
global sum_graphs ""


* OPEN ESTIMATES. KEEP RELEVANT ONES.
********************************************************************************
use "$sum_folder/all_summary.dta", clear

duplicates drop

keep if inlist(VARIABLE_NAME,"dis_any","dis_audi","dis_cog","dis_mob","dis_vis","dis_severe")
drop if inlist(AGE_GROUP,"0_4","5_9","10_14","15_19","20_24","25_29","30_34","35_39","40_44") 
drop if inlist(AGE_GROUP,"45_49","50_54","55_59","60_64","65_69","70_74","75_79","80_84","85_89") 
drop if inlist(AGE_GROUP,"90_94","95_99","100_","2_4","3_4","2_","2_5")

save "$sum_folder/preval_estimates.dta", replace


* SUPPRESS UNRELIABLE ESTIMATES.
********************************************************************************
use "$sum_folder/preval_estimates.dta", clear

sort PAIS
gen sup_rule = .
replace sup_rule = 1 if SS < 30 | ESS < 30
gen ABS_CI = abs(CI_UB - CI_LB)
replace sup_rule = 2 if ABS_CI >= 0.30 & sup_rule == .
gen REL_CI = ABS_CI/MEAN_SUBPOP
replace sup_rule = 3 if ABS_CI >= 0.05 & REL_CI >= 1.30 & sup_rule == .
replace sup_rule = 4 if DF < 8 & sup_rule == .
replace sup_rule = 5 if (MEAN_SUBPOP == 0 | MEAN_SUBPOP == 1) & sup_rule == .

replace MEAN_SUBPOP = . if sup_rule != .

gen PAIS_ABR = PAIS

replace PAIS = "Brazil" if PAIS == "BRA"
replace PAIS = "Chile"  if PAIS == "CHI"
replace PAIS = "Colombia" if PAIS == "COL"
replace PAIS = "Costa Rica" if PAIS == "CRI"
replace PAIS = "Dominican R." if PAIS == "DOM"
replace PAIS = "Ecuador" if PAIS == "ECU"
replace PAIS = "Haiti" if PAIS == "HTI" 
replace PAIS = "Jamaica" if PAIS == "JAM" 
replace PAIS = "Mexico" if PAIS == "MEX" 
replace PAIS = "Panama" if PAIS == "PAN" 
replace PAIS = "Paraguay" if PAIS == "PAY" 
replace PAIS = "El Salvador" if PAIS == "SLV" 
replace PAIS = "Trinidad & T." if PAIS == "TTO" 
replace PAIS = "Uruguay" if PAIS == "URU" 
replace PAIS = "Venezuela" if PAIS == "VEN" 

save "$sum_folder/preval_estimates_sup.dta", replace


* FIGURES
********************************************************************************

* FIGURE 1: DISABILITY PREVALENCE - ALL COUNTRIES
********************************************************************************
use "$sum_folder/preval_estimates_sup.dta", clear
estimates clear

foreach TYPE in "any" {

foreach GROUP in "ALL" "3_" "15_" {

	preserve

		keep if AGE_GROUP == "`GROUP'"
		keep if EXTRA == ""

		if "`TYPE'" != "any" drop if VARIABLE_NAME == "dis_any"

		qui sum MEAN_SUBPOP
		qui local x_max = round(r(max)*105)/100
		
		
		keep if VARIABLE_NAME == "dis_`TYPE'"

		
		keep PAIS GENDER MEAN_SUBPOP
		reshape wide MEAN_SUBPOP, i(PAIS) j(GENDER) string

		local op = 85
		graph hbar (mean) MEAN_SUBPOPALL (mean) MEAN_SUBPOPM (mean) MEAN_SUBPOPF, over(PAIS) ///
		bar(1, fcolor(maroon%`op') fintensity(inten`op') lcolor(maroon%`op')) ///
		bar(2, fcolor(gs10%`op') fintensity(inten`op') lcolor(gs10%`op')) ///
		bar(3, fcolor(dknavy%`op') fintensity(inten`op') lcolor(dknavy%`op')) ///
		yscale(r(0 `x_max')) ///
		ylabel(#10, glcolor(gs12%`op') glpattern(dash)) ///
		ymtick(##2, nolabels noticks grid glcolor(gs12%`op') glpattern(dash)) ///
		legend(order(1 "Total" 2 "Male" 3 "Female") rows(1)) ///
		graphregion(fcolor(white)) ///
		plotregion(lcolor(gs4) lpattern(solid))
		graph export "$sum_graphs/F1_`TYPE'_`GROUP'.png", as(png) replace

	restore
 
}

}


* FIGURE 2: DISABILITY PREVALENCE - AGE COHORT - BY COUNTRY
********************************************************************************
use "$sum_folder/preval_estimates_sup.dta", clear
estimates clear

drop if inlist(AGE_GROUP,"6_17","18_55","56_","ALL","3_","15_")


* ALL AGES 
********************************************************************************
levelsof PAIS_ABR
foreach CTY in `r(levels)' {
foreach TYPE in "any" {

	preserve

		drop if inlist(AGE_GROUP,"3_5")
		keep if VARIABLE_NAME == "dis_`TYPE'"
		keep if EXTRA == ""

		duplicates drop

		qui sum MEAN_SUBPOP
		qui local x_max = round(r(max)*105)/100
		
		keep if PAIS_ABR == "`CTY'"
		keep AGE_GROUP GENDER MEAN_SUBPOP
		reshape wide MEAN_SUBPOP, i(AGE_GROUP) j(GENDER) string

		split AGE_GROUP, parse(_) g(age_min)
		destring age_min1, replace
		replace AGE_GROUP = subinstr(AGE_GROUP,"_","-",1)

		local op = 90
		graph hbar (mean) MEAN_SUBPOPALL (mean) MEAN_SUBPOPM (mean) MEAN_SUBPOPF, over(AGE_GROUP, sort(age_min1)) ///
		bar(1, fcolor(maroon%`op') fintensity(inten`op') lcolor(maroon%`op')) ///
		bar(2, fcolor(gs10%`op') fintensity(inten`op') lcolor(gs10%`op')) 	  ///
		bar(3, fcolor(dknavy%`op') fintensity(inten`op') lcolor(dknavy%`op')) ///
		yscale(r(0 `x_max')) ///
		ylabel(#10, glcolor(gs12%`op') glpattern(dash)) ///
		ymtick(##2, nolabels noticks grid glcolor(gs12%`op') glpattern(dash)) ///
		legend(order(1 "Total" 2 "Male" 3 "Female") rows(1)) ///
		graphregion(fcolor(white)) ///
		plotregion(lcolor(gs4) lpattern(solid))
		graph export "$sum_graphs/F2_`TYPE'_`CTY'.png", as(png) replace

	restore

}
}

* 3+
********************************************************************************
levelsof PAIS_ABR
foreach CTY in `r(levels)' {
foreach TYPE in "any" {

	preserve

		drop if inlist(AGE_GROUP,"0_5")
		keep if VARIABLE_NAME == "dis_`TYPE'"
		keep if EXTRA == ""

		duplicates drop

		qui sum MEAN_SUBPOP
		qui local x_max = round(r(max)*105)/100
		
		keep if PAIS_ABR == "`CTY'"
		keep AGE_GROUP GENDER MEAN_SUBPOP
		reshape wide MEAN_SUBPOP, i(AGE_GROUP) j(GENDER) string

		split AGE_GROUP, parse(_) g(age_min)
		destring age_min1, replace
		replace AGE_GROUP = subinstr(AGE_GROUP,"_","-",1)

		local op = 90
		graph hbar (mean) MEAN_SUBPOPALL (mean) MEAN_SUBPOPM (mean) MEAN_SUBPOPF, over(AGE_GROUP, sort(age_min1)) ///
		bar(1, fcolor(maroon%`op') fintensity(inten`op') lcolor(maroon%`op')) ///
		bar(2, fcolor(gs10%`op') fintensity(inten`op') lcolor(gs10%`op')) 	  ///
		bar(3, fcolor(dknavy%`op') fintensity(inten`op') lcolor(dknavy%`op')) ///
		yscale(r(0 `x_max')) ///
		ylabel(#10, glcolor(gs12%`op') glpattern(dash)) ///
		ymtick(##2, nolabels noticks grid glcolor(gs12%`op') glpattern(dash)) ///
		legend(order(1 "Total" 2 "Male" 3 "Female") rows(1)) ///
		graphregion(fcolor(white)) ///
		plotregion(lcolor(gs4) lpattern(solid))
		graph export "$sum_graphs/F2_`TYPE'_`CTY'_3+.png", as(png) replace

	restore

}
}

* 15+
********************************************************************************
levelsof PAIS_ABR
foreach CTY in `r(levels)' {
foreach TYPE in "any" {

	preserve

		drop if inlist(AGE_GROUP,"3_5","0_5","6_10","11_15")
		keep if VARIABLE_NAME == "dis_`TYPE'"
		keep if EXTRA == ""

		duplicates drop

		qui sum MEAN_SUBPOP
		qui local x_max = round(r(max)*105)/100
		
		keep if PAIS_ABR == "`CTY'"
		keep AGE_GROUP GENDER MEAN_SUBPOP
		reshape wide MEAN_SUBPOP, i(AGE_GROUP) j(GENDER) string

		split AGE_GROUP, parse(_) g(age_min)
		destring age_min1, replace
		replace AGE_GROUP = subinstr(AGE_GROUP,"_","-",1)

		local op = 90
		graph hbar (mean) MEAN_SUBPOPALL (mean) MEAN_SUBPOPM (mean) MEAN_SUBPOPF, over(AGE_GROUP, sort(age_min1)) ///
		bar(1, fcolor(maroon%`op') fintensity(inten`op') lcolor(maroon%`op')) ///
		bar(2, fcolor(gs10%`op') fintensity(inten`op') lcolor(gs10%`op')) 	  ///
		bar(3, fcolor(dknavy%`op') fintensity(inten`op') lcolor(dknavy%`op')) ///
		yscale(r(0 `x_max')) ///
		ylabel(#10, glcolor(gs12%`op') glpattern(dash)) ///
		ymtick(##2, nolabels noticks grid glcolor(gs12%`op') glpattern(dash)) ///
		legend(order(1 "Total" 2 "Male" 3 "Female") rows(1)) ///
		graphregion(fcolor(white)) ///
		plotregion(lcolor(gs4) lpattern(solid))
		graph export "$sum_graphs/F2_`TYPE'_`CTY'_15+.png", as(png) replace

	restore

}
}


* FIGURE 3: DISABILITY PREVALENCE BY TYPE - ALL COUNTRIES
********************************************************************************
use "$sum_folder/preval_estimates_sup.dta", clear
estimates clear

foreach TYPE in "mob" "vis" "audi" "cog" {

foreach GROUP in "ALL" "3_" "15_" {

	preserve

		keep if AGE_GROUP == "`GROUP'"
		keep if EXTRA == ""

		if "`TYPE'" != "any" drop if VARIABLE_NAME == "dis_any"

		qui sum MEAN_SUBPOP
		qui local x_max = round(r(max)*105)/100
		
		
		keep if VARIABLE_NAME == "dis_`TYPE'"

		
		keep PAIS GENDER MEAN_SUBPOP
		reshape wide MEAN_SUBPOP, i(PAIS) j(GENDER) string

		local op = 85
		graph hbar (mean) MEAN_SUBPOPALL (mean) MEAN_SUBPOPM (mean) MEAN_SUBPOPF, over(PAIS) ///
		bar(1, fcolor(maroon%`op') fintensity(inten`op') lcolor(maroon%`op')) ///
		bar(2, fcolor(gs10%`op') fintensity(inten`op') lcolor(gs10%`op')) ///
		bar(3, fcolor(dknavy%`op') fintensity(inten`op') lcolor(dknavy%`op')) ///
		yscale(r(0 `x_max')) ///
		ylabel(#10, glcolor(gs12%`op') glpattern(dash)) ///
		ymtick(##2, nolabels noticks grid glcolor(gs12%`op') glpattern(dash)) ///
		legend(order(1 "Total" 2 "Male" 3 "Female") rows(1)) ///
		graphregion(fcolor(white)) ///
		plotregion(lcolor(gs4) lpattern(solid))
		graph export "$sum_graphs/F3_`TYPE'_`GROUP'.png", as(png) replace

	restore
 
}

}


* FIGURE 4: DISABILITY PREVALENCE - HOUSEHOLD HEAD EDUCATION
********************************************************************************
use "$sum_folder/preval_estimates_sup.dta", clear
estimates clear

foreach TYPE in "any" { 

foreach GROUP in "ALL" "3_" { 

foreach GENDER in "ALL" { 

	preserve

		keep if VARIABLE_NAME == "dis_`TYPE'"
		keep if GENDER == "`GENDER'"
		keep if EXTRA != ""

		keep if AGE_GROUP == "`GROUP'"
		qui sum MEAN_SUBPOP
		qui local x_max = round(r(max)*105)/100
		
		keep PAIS EXTRA MEAN_SUBPOP
		replace EXTRA = substr(EXTRA,-1,1)
		reshape wide MEAN_SUBPOP, i(PAIS) j(EXTRA) string

		local op = 85
		graph hbar (mean) MEAN_SUBPOP1 (mean) MEAN_SUBPOP2 (mean) MEAN_SUBPOP3 (mean) MEAN_SUBPOP4, over(PAIS) ///
		bar(1, fcolor(maroon%`op') fintensity(inten`op') lcolor(maroon%`op')) ///
		bar(2, fcolor(gs10%`op') fintensity(inten`op') lcolor(gs10%`op')) ///
		bar(3, fcolor(dknavy%`op') fintensity(inten`op') lcolor(dknavy%`op')) ///
		bar(4, fcolor(dkgreen%`op') fintensity(inten`op') lcolor(dkgreen%`op')) ///
		yscale(r(0 `x_max')) ///
		ylabel(#10, glcolor(gs12%`op') glpattern(dash)) ///
		ymtick(##2, nolabels noticks grid glcolor(gs12%`op') glpattern(dash)) ///
		legend(order(1 "< Primary" 2 "Primary" 3 "Second." 4 "Univ.") rows(1)) ///
		graphregion(fcolor(white)) ///
		plotregion(lcolor(gs4) lpattern(solid))
		graph export "$sum_graphs/F4_`TYPE'_`GROUP'_edhead.png", as(png) replace

	restore
}
 
}

}


* FIGURE 5: DISABILITY PREVALENCE - HOUSEHOLD HEAD EDUCATION - AGE GROUPS
********************************************************************************
use "$sum_folder/preval_estimates_sup.dta", clear
estimates clear

foreach TYPE in "any" { 

foreach GROUP in "3_5" "0_5" "6_17" "18_55" "56_" { 

foreach GENDER in "ALL" { 

	preserve

		keep if VARIABLE_NAME == "dis_`TYPE'"
		keep if GENDER == "`GENDER'"
		keep if EXTRA != ""

		if "`GROUP'" == "ALL" drop if AGE_GROUP != "ALL"
		qui sum MEAN_SUBPOP
		qui local x_max = round(r(max)*105)/100
		
		keep if AGE_GROUP == "`GROUP'"
		
		keep PAIS EXTRA MEAN_SUBPOP
		replace EXTRA = substr(EXTRA,-1,1)
		reshape wide MEAN_SUBPOP, i(PAIS) j(EXTRA) string

		local op = 85
		graph hbar (mean) MEAN_SUBPOP1 (mean) MEAN_SUBPOP2 (mean) MEAN_SUBPOP3 (mean) MEAN_SUBPOP4, over(PAIS) ///
		bar(1, fcolor(maroon%`op') fintensity(inten`op') lcolor(maroon%`op')) ///
		bar(2, fcolor(gs10%`op') fintensity(inten`op') lcolor(gs10%`op')) ///
		bar(3, fcolor(dknavy%`op') fintensity(inten`op') lcolor(dknavy%`op')) ///
		bar(4, fcolor(dkgreen%`op') fintensity(inten`op') lcolor(dkgreen%`op')) ///
		yscale(r(0 `x_max')) ///
		ylabel(#10, glcolor(gs12%`op') glpattern(dash)) ///
		ymtick(##2, nolabels noticks grid glcolor(gs12%`op') glpattern(dash)) ///
		legend(order(1 "< Primary" 2 "Primary" 3 "Second." 4 "Univ.") rows(1)) ///
		graphregion(fcolor(white)) ///
		plotregion(lcolor(gs4) lpattern(solid))
		graph export "$sum_graphs/F5_`TYPE'_`GROUP'_edhead.png", as(png) replace

	restore
}
 
}

}


* FIGURE 6: DISABILITY PREVALENCE - HOUSEHOLD HEAD EDUCATION - DISABILITY TYPES
********************************************************************************
use "$sum_folder/preval_estimates_sup.dta", clear
estimates clear

foreach TYPE in "mob" "vis" "audi" "cog" { // 

foreach GROUP in "ALL" "3_" { 

foreach GENDER in "ALL" { 

	preserve

		keep if AGE_GROUP == "`GROUP'"
		keep if GENDER == "`GENDER'"
		keep if EXTRA != ""

		if "`TYPE'" != "any" drop if VARIABLE_NAME == "dis_any"
		qui sum MEAN_SUBPOP
		qui local x_max = round(r(max)*105)/100
		
		keep if VARIABLE_NAME == "dis_`TYPE'"
		

		keep PAIS EXTRA MEAN_SUBPOP
		replace EXTRA = substr(EXTRA,-1,1)
		reshape wide MEAN_SUBPOP, i(PAIS) j(EXTRA) string

		local op = 85
		graph hbar (mean) MEAN_SUBPOP1 (mean) MEAN_SUBPOP2 (mean) MEAN_SUBPOP3 (mean) MEAN_SUBPOP4, over(PAIS) ///
		bar(1, fcolor(maroon%`op') fintensity(inten`op') lcolor(maroon%`op')) ///
		bar(2, fcolor(gs10%`op') fintensity(inten`op') lcolor(gs10%`op')) ///
		bar(3, fcolor(dknavy%`op') fintensity(inten`op') lcolor(dknavy%`op')) ///
		bar(4, fcolor(dkgreen%`op') fintensity(inten`op') lcolor(dkgreen%`op')) ///
		yscale(r(0 `x_max')) ///
		ylabel(#10, glcolor(gs12%`op') glpattern(dash)) ///
		ymtick(##2, nolabels noticks grid glcolor(gs12%`op') glpattern(dash)) ///
		legend(order(1 "< Primary" 2 "Primary" 3 "Second." 4 "Univ.") rows(1)) ///
		graphregion(fcolor(white)) ///
		plotregion(lcolor(gs4) lpattern(solid))
		graph export "$sum_graphs/F6_`TYPE'_`GROUP'_edhead.png", as(png) replace

	restore
}
 
}

}


* FIGURE S1: DISABILITY PREVALENCE BY TYPE - AGE COHORT - BY COUNTRY
********************************************************************************
use "$sum_folder/preval_estimates_sup.dta", clear
estimates clear
drop if inlist(AGE_GROUP,"ALL","3_","15_","6_17","18_55","56_")


* ALL AGES 
********************************************************************************
levelsof PAIS_ABR
foreach CTY in `r(levels)' {
foreach TYPE in "mob" "vis" "audi" "cog" {

	preserve

		drop if inlist(AGE_GROUP,"3_5")

		keep if VARIABLE_NAME == "dis_`TYPE'"
		keep if EXTRA == ""

		duplicates drop

		qui sum MEAN_SUBPOP
		qui local x_max = round(r(max)*105)/100
		
		keep if PAIS_ABR == "`CTY'"
		keep AGE_GROUP GENDER MEAN_SUBPOP
		reshape wide MEAN_SUBPOP, i(AGE_GROUP) j(GENDER) string

		split AGE_GROUP, parse(_) g(age_min)
		destring age_min1, replace
		replace AGE_GROUP = subinstr(AGE_GROUP,"_","-",1)

		local op = 90
		graph hbar (mean) MEAN_SUBPOPALL (mean) MEAN_SUBPOPM (mean) MEAN_SUBPOPF, over(AGE_GROUP, sort(age_min1)) ///
		bar(1, fcolor(maroon%`op') fintensity(inten`op') lcolor(maroon%`op')) ///
		bar(2, fcolor(gs10%`op') fintensity(inten`op') lcolor(gs10%`op')) 	  ///
		bar(3, fcolor(dknavy%`op') fintensity(inten`op') lcolor(dknavy%`op')) ///
		yscale(r(0 `x_max')) ///
		ylabel(#10, glcolor(gs12%`op') glpattern(dash)) ///
		ymtick(##2, nolabels noticks grid glcolor(gs12%`op') glpattern(dash)) ///
		legend(order(1 "Total" 2 "Male" 3 "Female") rows(1)) ///
		graphregion(fcolor(white)) ///
		plotregion(lcolor(gs4) lpattern(solid))
		graph export "$sum_graphs/S1_`TYPE'_`CTY'.png", as(png) replace

	restore

}
}


* 3+
********************************************************************************
levelsof PAIS_ABR
foreach CTY in `r(levels)' {
foreach TYPE in "mob" "vis" "audi" "cog" {

	preserve

		drop if inlist(AGE_GROUP,"0_5")
		keep if VARIABLE_NAME == "dis_`TYPE'"
		keep if EXTRA == ""

		duplicates drop

		qui sum MEAN_SUBPOP
		qui local x_max = round(r(max)*105)/100
		
		keep if PAIS_ABR == "`CTY'"
		keep AGE_GROUP GENDER MEAN_SUBPOP
		reshape wide MEAN_SUBPOP, i(AGE_GROUP) j(GENDER) string

		split AGE_GROUP, parse(_) g(age_min)
		destring age_min1, replace
		replace AGE_GROUP = subinstr(AGE_GROUP,"_","-",1)

		local op = 90
		graph hbar (mean) MEAN_SUBPOPALL (mean) MEAN_SUBPOPM (mean) MEAN_SUBPOPF, over(AGE_GROUP, sort(age_min1)) ///
		bar(1, fcolor(maroon%`op') fintensity(inten`op') lcolor(maroon%`op')) ///
		bar(2, fcolor(gs10%`op') fintensity(inten`op') lcolor(gs10%`op')) 	  ///
		bar(3, fcolor(dknavy%`op') fintensity(inten`op') lcolor(dknavy%`op')) ///
		yscale(r(0 `x_max')) ///
		ylabel(#10, glcolor(gs12%`op') glpattern(dash)) ///
		ymtick(##2, nolabels noticks grid glcolor(gs12%`op') glpattern(dash)) ///
		legend(order(1 "Total" 2 "Male" 3 "Female") rows(1)) ///
		graphregion(fcolor(white)) ///
		plotregion(lcolor(gs4) lpattern(solid))
		graph export "$sum_graphs/S1_`TYPE'_`CTY'_3+.png", as(png) replace

	restore

}
}


* 15+
********************************************************************************
levelsof PAIS_ABR
foreach CTY in `r(levels)' {
foreach TYPE in "mob" "vis" "audi" "cog" {

	preserve

		drop if inlist(AGE_GROUP,"0_5","6_10","11_15","3_5")
		keep if VARIABLE_NAME == "dis_`TYPE'"
		keep if EXTRA == ""

		duplicates drop

		qui sum MEAN_SUBPOP
		qui local x_max = round(r(max)*105)/100
		
		keep if PAIS_ABR == "`CTY'"
		keep AGE_GROUP GENDER MEAN_SUBPOP
		reshape wide MEAN_SUBPOP, i(AGE_GROUP) j(GENDER) string

		split AGE_GROUP, parse(_) g(age_min)
		destring age_min1, replace
		replace AGE_GROUP = subinstr(AGE_GROUP,"_","-",1)

		local op = 90
		graph hbar (mean) MEAN_SUBPOPALL (mean) MEAN_SUBPOPM (mean) MEAN_SUBPOPF, over(AGE_GROUP, sort(age_min1)) ///
		bar(1, fcolor(maroon%`op') fintensity(inten`op') lcolor(maroon%`op')) ///
		bar(2, fcolor(gs10%`op') fintensity(inten`op') lcolor(gs10%`op')) 	  ///
		bar(3, fcolor(dknavy%`op') fintensity(inten`op') lcolor(dknavy%`op')) ///
		yscale(r(0 `x_max')) ///
		ylabel(#10, glcolor(gs12%`op') glpattern(dash)) ///
		ymtick(##2, nolabels noticks grid glcolor(gs12%`op') glpattern(dash)) ///
		legend(order(1 "Total" 2 "Male" 3 "Female") rows(1)) ///
		graphregion(fcolor(white)) ///
		plotregion(lcolor(gs4) lpattern(solid))
		graph export "$sum_graphs/S1_`TYPE'_`CTY'_15+.png", as(png) replace

	restore

}
}

* TABLES
********************************************************************************


* TABLE 2: DISABILITY PREVALENCE - ALL COUNTRIES.
********************************************************************************
use "$sum_folder/preval_estimates_sup.dta", clear
estimates clear

sort PAIS
replace VAR = sqrt(VAR)

foreach TYPE in "any" {

foreach GROUP in "ALL" "3_" "15_" {

foreach GENDER in "ALL" "M" "F" {

	mkmat MEAN_SUBPOP if VARIABLE_NAME == "dis_`TYPE'" & AGE_GROUP == "`GROUP'" & GENDER == "`GENDER'" & EXTRA == "", mat(`TYPE'_`GROUP'_`GENDER') rownames(PAIS)
	matrix `TYPE'_`GROUP'_`GENDER' = `TYPE'_`GROUP'_`GENDER'' * 100
	ereturn post `TYPE'_`GROUP'_`GENDER'
	eststo `TYPE'_`GROUP'_`GENDER'

	mkmat CI_LB if VARIABLE_NAME == "dis_`TYPE'" & AGE_GROUP == "`GROUP'" & GENDER == "`GENDER'" & EXTRA == "", mat(`TYPE'_`GROUP'_`GENDER'_LB) rownames(PAIS)
	matrix `TYPE'_`GROUP'_`GENDER'_LB = `TYPE'_`GROUP'_`GENDER'_LB' * 100
	ereturn post `TYPE'_`GROUP'_`GENDER'_LB
	eststo `TYPE'_`GROUP'_`GENDER'_LB

	mkmat CI_UB if VARIABLE_NAME == "dis_`TYPE'" & AGE_GROUP == "`GROUP'" & GENDER == "`GENDER'" & EXTRA == "", mat(`TYPE'_`GROUP'_`GENDER'_UB) rownames(PAIS)
	matrix `TYPE'_`GROUP'_`GENDER'_UB = `TYPE'_`GROUP'_`GENDER'_UB' * 100
	ereturn post `TYPE'_`GROUP'_`GENDER'_UB
	eststo `TYPE'_`GROUP'_`GENDER'_UB

	if "`GENDER'" == "ALL" {
	
		mkmat GENDER_DIFF if VARIABLE_NAME == "dis_`TYPE'" & AGE_GROUP == "`GROUP'" & GENDER == "`GENDER'" & EXTRA == "", mat(`TYPE'_`GROUP'_DIFF) rownames(PAIS)
		matrix `TYPE'_`GROUP'_DIFF = `TYPE'_`GROUP'_DIFF' * 100
		ereturn post `TYPE'_`GROUP'_DIFF
		eststo `TYPE'_`GROUP'_DIFF
	
		mkmat GENDER_SE if VARIABLE_NAME == "dis_`TYPE'" & AGE_GROUP == "`GROUP'" & GENDER == "`GENDER'" & EXTRA == "", mat(`TYPE'_`GROUP'_SE) rownames(PAIS)
		matrix se = `TYPE'_`GROUP'_SE' * 100
		qui estadd matrix se: `TYPE'_`GROUP'_DIFF
		
	}
}
 
}

}

esttab any_ALL_ALL any_ALL_ALL_LB any_ALL_ALL_UB any_ALL_M any_ALL_M_LB any_ALL_M_UB any_ALL_F any_ALL_F_LB any_ALL_F_UB using "$sum_graphs/T2.tex", replace ///
tex f nogaps noobs nonumbers nolines nomtitles star(* 0.10 \dagger 0.05 \ddagger 0.01) b(a2) se onecell ///
coeflabels(Brasil "Brazil" Costa_Rica "Costa Rica" Dominican_R_ "Dominican R."  Trinidad_&_T_ "Trinidad \& T.")

esttab any_3__ALL any_3__ALL_LB any_3__ALL_UB any_3__M any_3__M_LB any_3__M_UB any_3__F any_3__F_LB any_3__F_UB using "$sum_graphs/T2_3+.tex", replace ///
tex f nogaps noobs nonumbers nolines nomtitles star(* 0.10 \dagger 0.05 \ddagger 0.01) b(a2) se onecell ///
coeflabels(Brasil "Brazil" Costa_Rica "Costa Rica" Dominican_R_ "Dominican R."  Trinidad_&_T_ "Trinidad \& T.")

esttab any_15__ALL any_15__ALL_LB any_15__ALL_UB any_15__M any_15__M_LB any_15__M_UB any_15__F any_15__F_LB any_15__F_UB using "$sum_graphs/T2_15+.tex", replace ///
tex f nogaps noobs nonumbers nolines nomtitles star(* 0.10 \dagger 0.05 \ddagger 0.01) b(a2) se onecell ///
coeflabels(Brasil "Brazil" Costa_Rica "Costa Rica" Dominican_R_ "Dominican R."  Trinidad_&_T_ "Trinidad \& T.")

	
* TABLE S3: DISABILITY PREVALENCE - AGE GROUPS.
********************************************************************************
use "$sum_folder/preval_estimates_sup.dta", clear
estimates clear

sort PAIS
replace VAR = sqrt(VAR)

foreach TYPE in "any" {

foreach GROUP in "3_5" "0_5" "6_17" "18_55" "56_" {

foreach GENDER in "ALL" "M" "F" {

	mkmat MEAN_SUBPOP if VARIABLE_NAME == "dis_`TYPE'" & AGE_GROUP == "`GROUP'" & GENDER == "`GENDER'" & EXTRA == "", mat(`TYPE'_`GROUP'_`GENDER') rownames(PAIS)
	matrix `TYPE'_`GROUP'_`GENDER' = `TYPE'_`GROUP'_`GENDER'' * 100
	ereturn post `TYPE'_`GROUP'_`GENDER'
	eststo `TYPE'_`GROUP'_`GENDER'

	mkmat CI_LB if VARIABLE_NAME == "dis_`TYPE'" & AGE_GROUP == "`GROUP'" & GENDER == "`GENDER'" & EXTRA == "", mat(`TYPE'_`GROUP'_`GENDER'_LB) rownames(PAIS)
	matrix `TYPE'_`GROUP'_`GENDER'_LB = `TYPE'_`GROUP'_`GENDER'_LB' * 100
	ereturn post `TYPE'_`GROUP'_`GENDER'_LB
	eststo `TYPE'_`GROUP'_`GENDER'_LB

	mkmat CI_UB if VARIABLE_NAME == "dis_`TYPE'" & AGE_GROUP == "`GROUP'" & GENDER == "`GENDER'" & EXTRA == "", mat(`TYPE'_`GROUP'_`GENDER'_UB) rownames(PAIS)
	matrix `TYPE'_`GROUP'_`GENDER'_UB = `TYPE'_`GROUP'_`GENDER'_UB' * 100
	ereturn post `TYPE'_`GROUP'_`GENDER'_UB
	eststo `TYPE'_`GROUP'_`GENDER'_UB

	if "`GENDER'" == "ALL" {
	
		mkmat GENDER_DIFF if VARIABLE_NAME == "dis_`TYPE'" & AGE_GROUP == "`GROUP'" & GENDER == "`GENDER'" & EXTRA == "", mat(`TYPE'_`GROUP'_DIFF) rownames(PAIS)
		matrix `TYPE'_`GROUP'_DIFF = `TYPE'_`GROUP'_DIFF' * 100
		ereturn post `TYPE'_`GROUP'_DIFF
		eststo `TYPE'_`GROUP'_DIFF
	
		mkmat GENDER_SE if VARIABLE_NAME == "dis_`TYPE'" & AGE_GROUP == "`GROUP'" & GENDER == "`GENDER'" & EXTRA == "", mat(`TYPE'_`GROUP'_SE) rownames(PAIS)
		matrix se = `TYPE'_`GROUP'_SE' * 100
		qui estadd matrix se: `TYPE'_`GROUP'_DIFF
		
	}
}
 
}

}

foreach TYPE in "any" {
	foreach GROUP in "3_5" "0_5" "6_17" "18_55" "56_" {

	esttab `TYPE'_`GROUP'_ALL `TYPE'_`GROUP'_ALL_LB `TYPE'_`GROUP'_ALL_UB `TYPE'_`GROUP'_M `TYPE'_`GROUP'_M_LB `TYPE'_`GROUP'_M_UB `TYPE'_`GROUP'_F `TYPE'_`GROUP'_F_LB `TYPE'_`GROUP'_F_UB using "$sum_graphs/S3_`TYPE'_`GROUP'.tex", replace /// 
	tex f nogaps noobs nonumbers nolines nomtitles star(* 0.10 \dagger 0.05 \ddagger 0.01) b(a2) se onecell ///
	coeflabels(Brasil "Brazil" Costa_Rica "Costa Rica" Dominican_R_ "Dominican R."  Trinidad_&_T_ "Trinidad \& T.")
	
	}
}


* TABLE S4: DISABILITY PREVALENCE BY TYPE - AGE GROUPS
********************************************************************************
use "$sum_folder/preval_estimates_sup.dta", clear
estimates clear

sort PAIS
replace VAR = sqrt(VAR)

foreach TYPE in "mob" "vis" "audi" "cog" {
estimates clear

foreach GROUP in "ALL" "3_" "15_" "3_5" "0_5" "6_17" "18_55" "56_" {

foreach GENDER in "ALL" "M" "F" {

	mkmat MEAN_SUBPOP if VARIABLE_NAME == "dis_`TYPE'" & AGE_GROUP == "`GROUP'" & GENDER == "`GENDER'" & EXTRA == "", mat(`TYPE'_`GROUP'_`GENDER') rownames(PAIS)
	matrix `TYPE'_`GROUP'_`GENDER' = `TYPE'_`GROUP'_`GENDER'' * 100
	ereturn post `TYPE'_`GROUP'_`GENDER'
	eststo `TYPE'_`GROUP'_`GENDER'

	mkmat CI_LB if VARIABLE_NAME == "dis_`TYPE'" & AGE_GROUP == "`GROUP'" & GENDER == "`GENDER'" & EXTRA == "", mat(`TYPE'_`GROUP'_`GENDER'_LB) rownames(PAIS)
	matrix `TYPE'_`GROUP'_`GENDER'_LB = `TYPE'_`GROUP'_`GENDER'_LB' * 100
	ereturn post `TYPE'_`GROUP'_`GENDER'_LB
	eststo `TYPE'_`GROUP'_`GENDER'_LB

	mkmat CI_UB if VARIABLE_NAME == "dis_`TYPE'" & AGE_GROUP == "`GROUP'" & GENDER == "`GENDER'" & EXTRA == "", mat(`TYPE'_`GROUP'_`GENDER'_UB) rownames(PAIS)
	matrix `TYPE'_`GROUP'_`GENDER'_UB = `TYPE'_`GROUP'_`GENDER'_UB' * 100
	ereturn post `TYPE'_`GROUP'_`GENDER'_UB
	eststo `TYPE'_`GROUP'_`GENDER'_UB

	if "`GENDER'" == "ALL" {
	
		mkmat GENDER_DIFF if VARIABLE_NAME == "dis_`TYPE'" & AGE_GROUP == "`GROUP'" & GENDER == "`GENDER'" & EXTRA == "", mat(`TYPE'_`GROUP'_DIFF) rownames(PAIS)
		matrix `TYPE'_`GROUP'_DIFF = `TYPE'_`GROUP'_DIFF' * 100
		ereturn post `TYPE'_`GROUP'_DIFF
		eststo `TYPE'_`GROUP'_DIFF
	
		mkmat GENDER_SE if VARIABLE_NAME == "dis_`TYPE'" & AGE_GROUP == "`GROUP'" & GENDER == "`GENDER'" & EXTRA == "", mat(`TYPE'_`GROUP'_SE) rownames(PAIS)
		matrix se = `TYPE'_`GROUP'_SE' * 100
		qui estadd matrix se: `TYPE'_`GROUP'_DIFF
		
	}
}
 
}

	foreach GROUP in "ALL" "3_" "15_" "3_5" "0_5" "6_17" "18_55" "56_" {

	esttab `TYPE'_`GROUP'_ALL `TYPE'_`GROUP'_ALL_LB `TYPE'_`GROUP'_ALL_UB `TYPE'_`GROUP'_M `TYPE'_`GROUP'_M_LB `TYPE'_`GROUP'_M_UB `TYPE'_`GROUP'_F `TYPE'_`GROUP'_F_LB `TYPE'_`GROUP'_F_UB using "$sum_graphs/S4_`TYPE'_`GROUP'.tex", replace /// 
	tex f nogaps noobs nonumbers nolines nomtitles star(* 0.10 \dagger 0.05 \ddagger 0.01) b(a2) se onecell ///
	coeflabels(Brasil "Brazil" Costa_Rica "Costa Rica" Dominican_R_ "Dominican R."  Trinidad_&_T_ "Trinidad \& T.")
	
	}
}


* TABLE S5: DISABILITY PREVALENCE - HOUSEHOLD HEAD EDUCATION - AGE GROUPS.
********************************************************************************
use "$sum_folder/preval_estimates_sup.dta", clear
estimates clear

replace CI_LB = 0 if MEAN_SUBPOP == .
replace CI_UB = 0 if MEAN_SUBPOP == . 
replace GENDER_DIFF = 0 if MEAN_SUBPOP == .
replace MEAN_SUBPOP = 0 if MEAN_SUBPOP == . 


sort PAIS
replace VAR = sqrt(VAR)
replace EXTRA = substr(EXTRA,-1,1)

foreach TYPE in "any" { // "mob" "vis" "audi" "cog" 
estimates clear

foreach GROUP in "ALL" "3_" "3_5" "0_5" "6_17" "18_55" "56_" {

foreach GENDER in "ALL" "M" "F" { // 

foreach EXTRA in "1" "2" "3" "4" {

	mkmat MEAN_SUBPOP if VARIABLE_NAME == "dis_`TYPE'" & AGE_GROUP == "`GROUP'" & GENDER == "`GENDER'" & EXTRA == "`EXTRA'", mat(`TYPE'_`GROUP'_`GENDER'_`EXTRA') rownames(PAIS)
	matrix `TYPE'_`GROUP'_`GENDER'_`EXTRA' = `TYPE'_`GROUP'_`GENDER'_`EXTRA'' * 100
	ereturn post `TYPE'_`GROUP'_`GENDER'_`EXTRA'
	eststo `TYPE'_`GROUP'_`GENDER'_`EXTRA'

	mkmat CI_LB if VARIABLE_NAME == "dis_`TYPE'" & AGE_GROUP == "`GROUP'" & GENDER == "`GENDER'" & EXTRA == "`EXTRA'", mat(`TYPE'_`GROUP'_`GENDER'_`EXTRA'_LB) rownames(PAIS)
	matrix `TYPE'_`GROUP'_`GENDER'_`EXTRA'_LB = `TYPE'_`GROUP'_`GENDER'_`EXTRA'_LB' * 100
	ereturn post `TYPE'_`GROUP'_`GENDER'_`EXTRA'_LB
	eststo `TYPE'_`GROUP'_`GENDER'_`EXTRA'_LB

	mkmat CI_UB if VARIABLE_NAME == "dis_`TYPE'" & AGE_GROUP == "`GROUP'" & GENDER == "`GENDER'" & EXTRA == "`EXTRA'", mat(`TYPE'_`GROUP'_`GENDER'_`EXTRA'_UB) rownames(PAIS)
	matrix `TYPE'_`GROUP'_`GENDER'_`EXTRA'_UB = `TYPE'_`GROUP'_`GENDER'_`EXTRA'_UB' * 100
	ereturn post `TYPE'_`GROUP'_`GENDER'_`EXTRA'_UB
	eststo `TYPE'_`GROUP'_`GENDER'_`EXTRA'_UB

	/*
	mkmat VAR if VARIABLE_NAME == "dis_`TYPE'" & AGE_GROUP == "`GROUP'" & GENDER == "`GENDER'" & EXTRA == "`EXTRA'", mat(`TYPE'_`GROUP'_`EXTRA'_VAR) rownames(PAIS)
	matrix se = `TYPE'_`GROUP'_`EXTRA'_VAR' * 100
	qui estadd matrix se: `TYPE'_`GROUP'_`GENDER'_`EXTRA'
	*/
	
	if "`GENDER'" == "ALL" {
	
		mkmat GENDER_DIFF if VARIABLE_NAME == "dis_`TYPE'" & AGE_GROUP == "`GROUP'" & GENDER == "`GENDER'" & EXTRA == "`EXTRA'", mat(`TYPE'_`GROUP'_`EXTRA'_DIFF) rownames(PAIS)
		matrix `TYPE'_`GROUP'_`EXTRA'_DIFF = `TYPE'_`GROUP'_`EXTRA'_DIFF' * 100
		ereturn post `TYPE'_`GROUP'_`EXTRA'_DIFF
		eststo `TYPE'_`GROUP'_`EXTRA'_DIFF
	
		mkmat GENDER_SE if VARIABLE_NAME == "dis_`TYPE'" & AGE_GROUP == "`GROUP'" & GENDER == "`GENDER'" & EXTRA == "`EXTRA'", mat(`TYPE'_`GROUP'_`EXTRA'_SE) rownames(PAIS)
		matrix se = `TYPE'_`GROUP'_`EXTRA'_SE' * 100
		qui estadd matrix se: `TYPE'_`GROUP'_`EXTRA'_DIFF
		
	}
}
 
}

}

	foreach GROUP in "ALL" "3_" "3_5" "0_5" "6_17" "18_55" "56_" {
		foreach EXTRA in "1" "2" "3" "4" {

		esttab `TYPE'_`GROUP'_ALL_`EXTRA' `TYPE'_`GROUP'_ALL_`EXTRA'_LB `TYPE'_`GROUP'_ALL_`EXTRA'_UB `TYPE'_`GROUP'_M_`EXTRA' `TYPE'_`GROUP'_M_`EXTRA'_LB `TYPE'_`GROUP'_M_`EXTRA'_UB `TYPE'_`GROUP'_F_`EXTRA' `TYPE'_`GROUP'_F_`EXTRA'_LB `TYPE'_`GROUP'_F_`EXTRA'_UB using "$sum_graphs/S5_`TYPE'_`GROUP'_`EXTRA'.tex", replace ///
		tex f nogaps noobs nonumbers nolines nomtitles star(* 0.10 \dagger 0.05 \ddagger 0.01) b(a2) se onecell ///
		coeflabels(Brasil "Brazil" Costa_Rica "Costa Rica" Dominican_R_ "Dominican R."  Trinidad_&_T_ "Trinidad \& T.")
		
		}
	}
}
	
	
	
* TABLE S8: DISABILITY PREVALENCE - ALL COUNTRIES.
********************************************************************************
use "$sum_folder/preval_estimates_sup.dta", clear
estimates clear

sort PAIS
replace VAR = sqrt(VAR)

foreach TYPE in "severe" {

foreach GROUP in "ALL" "3_" "15_" {

foreach GENDER in "ALL" "M" "F" {

	mkmat MEAN_SUBPOP if VARIABLE_NAME == "dis_`TYPE'" & AGE_GROUP == "`GROUP'" & GENDER == "`GENDER'" & EXTRA == "", mat(`TYPE'_`GROUP'_`GENDER') rownames(PAIS)
	matrix `TYPE'_`GROUP'_`GENDER' = `TYPE'_`GROUP'_`GENDER'' * 100
	ereturn post `TYPE'_`GROUP'_`GENDER'
	eststo `TYPE'_`GROUP'_`GENDER'

	mkmat CI_LB if VARIABLE_NAME == "dis_`TYPE'" & AGE_GROUP == "`GROUP'" & GENDER == "`GENDER'" & EXTRA == "", mat(`TYPE'_`GROUP'_`GENDER'_LB) rownames(PAIS)
	matrix `TYPE'_`GROUP'_`GENDER'_LB = `TYPE'_`GROUP'_`GENDER'_LB' * 100
	ereturn post `TYPE'_`GROUP'_`GENDER'_LB
	eststo `TYPE'_`GROUP'_`GENDER'_LB

	mkmat CI_UB if VARIABLE_NAME == "dis_`TYPE'" & AGE_GROUP == "`GROUP'" & GENDER == "`GENDER'" & EXTRA == "", mat(`TYPE'_`GROUP'_`GENDER'_UB) rownames(PAIS)
	matrix `TYPE'_`GROUP'_`GENDER'_UB = `TYPE'_`GROUP'_`GENDER'_UB' * 100
	ereturn post `TYPE'_`GROUP'_`GENDER'_UB
	eststo `TYPE'_`GROUP'_`GENDER'_UB

	if "`GENDER'" == "ALL" {
	
		mkmat GENDER_DIFF if VARIABLE_NAME == "dis_`TYPE'" & AGE_GROUP == "`GROUP'" & GENDER == "`GENDER'" & EXTRA == "", mat(`TYPE'_`GROUP'_DIFF) rownames(PAIS)
		matrix `TYPE'_`GROUP'_DIFF = `TYPE'_`GROUP'_DIFF' * 100
		ereturn post `TYPE'_`GROUP'_DIFF
		eststo `TYPE'_`GROUP'_DIFF
	
		mkmat GENDER_SE if VARIABLE_NAME == "dis_`TYPE'" & AGE_GROUP == "`GROUP'" & GENDER == "`GENDER'" & EXTRA == "", mat(`TYPE'_`GROUP'_SE) rownames(PAIS)
		matrix se = `TYPE'_`GROUP'_SE' * 100
		qui estadd matrix se: `TYPE'_`GROUP'_DIFF
		
	}
}
 
}

}

esttab severe_ALL_ALL severe_ALL_ALL_LB severe_ALL_ALL_UB severe_ALL_M severe_ALL_M_LB severe_ALL_M_UB severe_ALL_F severe_ALL_F_LB severe_ALL_F_UB using "$sum_graphs/T2severe.tex", replace ///
tex f nogaps noobs nonumbers nolines nomtitles star(* 0.10 \dagger 0.05 \ddagger 0.01) b(a2) se onecell ///
coeflabels(Brasil "Brazil" Costa_Rica "Costa Rica" Dominican_R_ "Dominican R."  Trinidad_&_T_ "Trinidad \& T.")

esttab severe_3__ALL severe_3__ALL_LB severe_3__ALL_UB severe_3__M severe_3__M_LB severe_3__M_UB severe_3__F severe_3__F_LB severe_3__F_UB using "$sum_graphs/T2severe_3+.tex", replace ///
tex f nogaps noobs nonumbers nolines nomtitles star(* 0.10 \dagger 0.05 \ddagger 0.01) b(a2) se onecell ///
coeflabels(Brasil "Brazil" Costa_Rica "Costa Rica" Dominican_R_ "Dominican R."  Trinidad_&_T_ "Trinidad \& T.")

esttab severe_15__ALL severe_15__ALL_LB severe_15__ALL_UB severe_15__M severe_15__M_LB severe_15__M_UB severe_15__F severe_15__F_LB severe_15__F_UB using "$sum_graphs/T2severe_15+.tex", replace ///
tex f nogaps noobs nonumbers nolines nomtitles star(* 0.10 \dagger 0.05 \ddagger 0.01) b(a2) se onecell ///
coeflabels(Brasil "Brazil" Costa_Rica "Costa Rica" Dominican_R_ "Dominican R."  Trinidad_&_T_ "Trinidad \& T.")
