# Supplementary material for: Prevalence and correlates of disability in Latin America and the Caribbean: Evidence from 8 national censuses
Source: PLoS One. 2021 Oct 27;16(10):e0258825. doi: 10.1371/journal.pone.0258825 (PMC8550602; doi:10.1371/journal.pone.0258825)
Supplement: S1 File — (ZIP) [file pone.0258825.s017.zip › 04_gender_regression.do]

/*********************************************************************   
Prevalence and correlates of disability in Latin America and the Caribbean: Evidence from 8 national censuses
Samuel Berlinski, Suzanne Duryea and Santiago M. Perez-Vincent
*********************************************************************/
clear all

* SET DATA FOLDER
global data_folder ""

* SET FOLDER TO STORE SUMMARY STATISTICS
global sum_folder ""

* SET FOLDER TO STORE TABLES AND FIGURES
global sum_graphs ""

* SET PREFIX FOR RESULTS FILE
local pre 20210910

*************************
*     BASE POR PAIS     *
*************************
local bases
local bases `bases' cri2011 
local bases `bases' dom2010 
local bases `bases' ecu2010 
local bases `bases' pan2010 
local bases `bases' uru2011 
local bases `bases' tto2011 
local bases `bases' bra2010 
local bases `bases' mex2010


di "`bases'"

foreach x of local bases {

	local base `x'
	local pais = strupper(substr("`base'",1,3))
	local `pais'year = substr("`base'",4,4)

	di "`base'"
	di "`pais'"
	di "``pais'year'"

	use "$data_folder/`base'_final.dta", clear

	gen perwt2 = round(perwt)
	* It rounds values in: BRASIL, COLOMBIA, JAMAICA, MEXICO, PARAGUAY.

	capture assert !missing( strata ) 
	if _rc == 0 svyset serial [pweight = perwt2], strata(strata) singleunit(centered)
	else svyset serial [pweight = perwt2]

	* TEST DIFFERENCES ACROSS GENDERS.
	gen female = sex == 2 if sex != . 
	noi cap svy, subpop(if age > 2 & age !=.): regress dis_any female i.age
	estimates save "$sum_folder/`pre'_`base'_gender.ster", replace
	
	noi cap svy, subpop(if age > 2 & age < 31 & age !=.): regress dis_any female i.age
	estimates save "$sum_folder/`pre'_`base'_gender.ster", append

	noi cap svy, subpop(if age > 30 & age < 65 & age !=.): regress dis_any female i.age
	estimates save "$sum_folder/`pre'_`base'_gender.ster", append

	noi cap svy, subpop(if age > 64 & age !=.): regress dis_any female i.age
	estimates save "$sum_folder/`pre'_`base'_gender.ster", append

}


* RESTORE SAVED ESTIMATIONS.
********************************************************************************
local bases 
local bases `bases' cri2011 
local bases `bases' dom2010 
local bases `bases' ecu2010 
local bases `bases' pan2010 
local bases `bases' uru2011 
local bases `bases' tto2011 
local bases `bases' bra2010 
local bases `bases' mex2010

* SET PREFIX FOR RESULTS FILE
local pre 20210904

foreach x of local bases {

	forvalues j = 1/4 {
		estimates use "$sum_folder/`pre'_`x'_gender.ster", number(`j')
		eststo `x'_`j'
		}	
}


* CREATE TABLE (I)
********************************************************************************
local bases 
local bases `bases' cri2011 
local bases `bases' dom2010 
local bases `bases' ecu2010 
local bases `bases' pan2010 
local bases `bases' uru2011 
local bases `bases' tto2011 
local bases `bases' bra2010 
local bases `bases' mex2010

cap matrix drop D

foreach x of local bases {

		* di "`x'"
		qui esttab `x'_1 `x'_2 `x'_3 `x'_4,  rename(female `x') keep(`x') se
		matrix C = r(coefs)
		* matrix list C 
		matrix D = nullmat(D) \ C
		
}
matselrc D B, col(1 4 7 10)
matselrc D S, col(2 5 8 11)

forvalues j = 1/4 {

	matselrc B B`j', col(`j')
	matrix B`j' = B`j''
	ereturn post B`j'
	eststo B`j'
	matselrc S se, col(`j')
	matrix se = se'
	estadd matrix se: B`j'
	
	if `j' == 1 estadd local Sample "$\geq 3$": B1
	if `j' == 2 estadd local Sample "$3-30$": B2
	if `j' == 3 estadd local Sample "$30-64$": B3
	if `j' == 4 estadd local Sample "$\geq 65$": B4
}


* CREATE TABLE (II)
********************************************************************************
use "$sum_folder/all_summary.dta", clear
append using "$sum_folder/20210822all_summary"
append using "$sum_folder/20210824all_summary"
append using "$sum_folder/20210825all_summary"
append using "$sum_folder/20210903all_summary"
append using "$sum_folder/20210903bisall_summary"
append using "$sum_folder/20210908all_summary"
append using "$sum_folder/20210908bisall_summary"
append using "$sum_folder/20210909all_summary"
append using "$sum_folder/20210910all_summary"

duplicates drop

keep if inlist(VARIABLE_NAME,"dis_any")
keep if inlist(AGE_GROUP,"3_","3_30","31_64","65_") 
keep if inlist(GENDER,"ALL") 
keep if inlist(EXTRA,"") 

save "$sum_folder/gender_regression_estimates.dta", replace

sort PAIS
replace VAR = sqrt(VAR)


gen base = "bra2010" if PAIS == "BRA"
replace base = "cri2011" if PAIS == "CRI" 
replace base = "dom2010" if PAIS == "DOM"
replace base = "ecu2010" if PAIS == "ECU"
replace base = "mex2010" if PAIS == "MEX"
replace base = "pan2010" if PAIS == "PAN"
replace base = "tto2011" if PAIS == "TTO"
replace base = "uru2011" if PAIS == "URU"

foreach GROUP in "3_" "3_" "3_30" "31_64" "65_" {


	mkmat MEAN_SUBPOP if VARIABLE_NAME == "dis_any" & AGE_GROUP == "`GROUP'" & GENDER == "ALL" & EXTRA == "", mat(E_`GROUP') rownames(base)
	matrix E_`GROUP' = E_`GROUP'' * 100
	ereturn post E_`GROUP'
	eststo E_`GROUP'

}
 


esttab E_3_30 B2 E_31_64 B3 E_65_ B4 E_3_ B1 using "$sum_graphs/preval_age_reg.tex", replace ///
tex f noobs star(* 0.10 \dagger 0.05 \ddagger 0.01) b(a2) se nonumbers ///
coeflabels(cri2011 "Costa Rica" dom2010 "Dominican R." ecu2010 "Ecuador" pan2010 "Panama" uru2011 "Uruguay" tto2011 "Trinidad \& To." bra2010 "Brazil" mex2010 "Mexico") ///
mgroups("$3-30$" "$30-64$" "$\geq 65$" "$\geq 3$" , pattern(1 0 1 0 1 0 1 0) ///
prefix(\multicolumn{@span}{c}{) suffix(}) span erepeat(\cmidrule(lr){@span})) ///
mtitles("Preval. Rate" "$\beta$" "Preval. Rate" "$\beta$" "Preval. Rate" "$\beta$" "Preval. Rate" "$\beta$")
