# Supplementary material for: Prevalence and correlates of disability in Latin America and the Caribbean: Evidence from 8 national censuses
Source: PLoS One. 2021 Oct 27;16(10):e0258825. doi: 10.1371/journal.pone.0258825 (PMC8550602; doi:10.1371/journal.pone.0258825)
Supplement: S1 File — (ZIP) [file pone.0258825.s017.zip › 05_education.do]

/*********************************************************************   
Prevalence and correlates of disability in Latin America and the Caribbean: Evidence from 8 national censuses
Samuel Berlinski, Suzanne Duryea and Santiago M. Perez-Vincent
*********************************************************************/
clear all

* SET FOLDER TO RETRIEVE SUMMARY STATISTICS
global sum_folder ""

* SET FOLDER TO STORE TABLES AND FIGURES
global sum_graphs ""


* OPEN ESTIMATES. KEEP RELEVANT ONES.
********************************************************************************
use "$sum_folder/all_summary.dta", clear
duplicates drop

keep if inlist(VARIABLE_NAME,"edu_attendance","edu_completion")

save "$sum_folder/edugap_estimates.dta", replace


* SUPPRESS UNRELIABLE ESTIMATES.
********************************************************************************
use "$sum_folder/edugap_estimates.dta", clear

sort PAIS
gen sup_rule = .
replace sup_rule = 1 if SS < 30 | ESS < 30
gen ABS_CI = abs(CI_UB - CI_LB)
replace sup_rule = 2 if ABS_CI >= 0.30 & sup_rule == .
gen REL_CI = ABS_CI/MEAN_SUBPOP
replace sup_rule = 3 if ABS_CI >= 0.05 & REL_CI >= 1.30 & sup_rule == .
replace sup_rule = 4 if DF < 8 & sup_rule == .
replace sup_rule = 5 if (MEAN_SUBPOP == 0 | MEAN_SUBPOP == 1) & sup_rule == .

replace MEAN_SUBPOP = . if sup_rule != .
replace DISAB_DIFF = . if sup_rule != .
replace DISAB_SE = . if sup_rule != .

save "$sum_folder/edugap_estimates_sup.dta", replace


* ATTENDANCE
********************************************************************************

foreach GROUP in "12_17" "6_11" {

	use "$sum_folder/edugap_estimates_sup.dta", clear
	keep if VARIABLE_NAME == "edu_attendance"
	keep if SUBPOP == "dis_any" | SUBPOP == "no_disab" 
	replace DISAB_DIFF = -DISAB_DIFF
	keep if AGE_GROUP == "`GROUP'" 
	keep PAIS GENDER MEAN_SUBPOP DISAB_DIFF DISAB_SE SUBPOP 

	foreach G in "ALL" "M" "F" {

		mkmat MEAN_SUBPOP if MEAN_SUBPOP != . & SUBPOP == "no_disab" & GENDER == "`G'", mat(A`G') rownames(PAIS)
		matrix A`G' = A`G''
		ereturn post A`G'
		eststo A`G'_`GROUP'
		qui sum MEAN_SUBPOP if MEAN_SUBPOP != . & SUBPOP == "no_disab" & GENDER == "`G'"
		estadd scalar MEAN = r(mean): A`G'_`GROUP'

		mkmat MEAN_SUBPOP if MEAN_SUBPOP != . & SUBPOP == "dis_any" & GENDER == "`G'", mat(B`G') rownames(PAIS)
		matrix B`G' = B`G''
		ereturn post B`G'
		eststo B`G'_`GROUP'
		qui sum MEAN_SUBPOP if MEAN_SUBPOP != . & SUBPOP == "dis_any" & GENDER == "`G'"
		estadd scalar MEAN = r(mean): B`G'_`GROUP'
		
		mkmat DISAB_DIFF if DISAB_DIFF != . & SUBPOP == "dis_any" & GENDER == "`G'", mat(C`G') rownames(PAIS)
		matrix C`G' = C`G''
		ereturn post C`G'
		eststo C`G'_`GROUP'
		qui sum DISAB_DIFF if DISAB_DIFF != . & SUBPOP == "dis_any" & GENDER == "`G'"
		estadd scalar MEAN = r(mean): C`G'_`GROUP'
			
		mkmat DISAB_SE if DISAB_SE != . & SUBPOP == "dis_any" & GENDER == "`G'", mat(se) rownames(PAIS)
		matrix se = se'
		qui estadd matrix se: C`G'_`GROUP'
		
	}

}


* COMPLETION
********************************************************************************
foreach GROUP in "25_34" {

	use "$sum_folder/edugap_estimates_sup.dta", clear
	keep if VARIABLE_NAME == "edu_completion"
	keep if SUBPOP == "dis_any" | SUBPOP == "no_disab" 
	replace DISAB_DIFF = -DISAB_DIFF
	keep if AGE_GROUP == "`GROUP'" 
	keep PAIS GENDER MEAN_SUBPOP DISAB_DIFF DISAB_SE SUBPOP 

	foreach G in "ALL" "M" "F" {

		mkmat MEAN_SUBPOP if MEAN_SUBPOP != . & SUBPOP == "no_disab" & GENDER == "`G'", mat(A`G') rownames(PAIS)
		matrix A`G' = A`G''
		ereturn post A`G'
		eststo A`G'_`GROUP'
		qui sum MEAN_SUBPOP if MEAN_SUBPOP != . & SUBPOP == "no_disab" & GENDER == "`G'"
		estadd scalar MEAN = r(mean): A`G'_`GROUP'

		mkmat MEAN_SUBPOP if MEAN_SUBPOP != . & SUBPOP == "dis_any" & GENDER == "`G'", mat(B`G') rownames(PAIS)
		matrix B`G' = B`G''
		ereturn post B`G'
		eststo B`G'_`GROUP'
		qui sum MEAN_SUBPOP if MEAN_SUBPOP != . & SUBPOP == "dis_any" & GENDER == "`G'"
		estadd scalar MEAN = r(mean): B`G'_`GROUP'
		
		mkmat DISAB_DIFF if DISAB_DIFF != . & SUBPOP == "dis_any" & GENDER == "`G'", mat(C`G') rownames(PAIS)
		matrix C`G' = C`G''
		ereturn post C`G'
		eststo C`G'_`GROUP'
		qui sum DISAB_DIFF if DISAB_DIFF != . & SUBPOP == "dis_any" & GENDER == "`G'"
		estadd scalar MEAN = r(mean): C`G'_`GROUP'
			
		mkmat DISAB_SE if DISAB_SE != . & SUBPOP == "dis_any" & GENDER == "`G'", mat(se) rownames(PAIS)
		matrix se = se'
		qui estadd matrix se: C`G'_`GROUP'
		
	}

	
}

* TABLE 4: SCHOOL ATTENDANCE AND COMPLETION - RATES AND DISABILITY GAPS
********************************************************************************
esttab AALL_6_11 BALL_6_11 CALL_6_11 AALL_12_17 BALL_12_17 CALL_12_17 AALL_25_34 BALL_25_34 CALL_25_34 using "$sum_graphs/T4.tex", ///
tex noobs se replace f nogaps b(%5.3f) star(* 0.1 \dagger .05 \ddagger .01) ///
mtitles("No disab." "Any disab." "Gap" "No disab." "Any disab." "Gap" "No disab." "Any disab." "Gap") ///
mgroups("Attendance: 6-11" "Attendance: 12-17" "Completion: 25-34", pattern(1 0 0 1 0 0 1 0 0 1) ///
prefix(\multicolumn{@span}{c}{) suffix(}) span erepeat(\cmidrule(lr){@span})) ///
stats(MEAN, labels("Average")) ///
coeflabels(BRA "Brazil" CRI "Costa Rica" DOM "Dominican R." ECU "Ecuador" MEX "Mexico" PAN "Panama" TTO "Trinidad \& T" URU "Uruguay") 


* TABLE S10: SCHOOL ATTENDANCE AND COMPLETION - RATES AND DISABILITY GAPS - BY GENDER
********************************************************************************
esttab AM_6_11 BM_6_11 CM_6_11 AM_12_17 BM_12_17 CM_12_17 AM_25_34 BM_25_34 CM_25_34 using "$sum_graphs/T4_M.tex", ///
tex noobs se replace f nogaps b(%5.3f) star(* 0.1 \dagger .05 \ddagger .01) ///
mtitles("No disab." "Any disab." "Gap" "No disab." "Any disab." "Gap" "No disab." "Any disab." "Gap") ///
mgroups("Attendance: 6-11" "Attendance: 12-17" "Completion: 25-34", pattern(1 0 0 1 0 0 1 0 0 1) ///
prefix(\multicolumn{@span}{c}{) suffix(}) span erepeat(\cmidrule(lr){@span})) ///
stats(MEAN, labels("Average")) ///
coeflabels(BRA "Brazil" CRI "Costa Rica" DOM "Dominican R." ECU "Ecuador" MEX "Mexico" PAN "Panama" TTO "Trinidad \& T" URU "Uruguay") 


esttab AF_6_11 BF_6_11 CF_6_11 AF_12_17 BF_12_17 CF_12_17 AF_25_34 BF_25_34 CF_25_34 using "$sum_graphs/T4_F.tex", ///
tex noobs se replace f nogaps b(%5.3f) star(* 0.1 \dagger .05 \ddagger .01) ///
mtitles("No disab." "Any disab." "Gap" "No disab." "Any disab." "Gap" "No disab." "Any disab." "Gap") ///
mgroups("Attendance: 6-11" "Attendance: 12-17" "Completion: 25-34", pattern(1 0 0 1 0 0 1 0 0 1) ///
prefix(\multicolumn{@span}{c}{) suffix(}) span erepeat(\cmidrule(lr){@span})) ///
stats(MEAN, labels("Average")) ///
coeflabels(BRA "Brazil" CRI "Costa Rica" DOM "Dominican R." ECU "Ecuador" MEX "Mexico" PAN "Panama" TTO "Trinidad \& T" URU "Uruguay") 


* SUPPLEMENTARY TABLE - BY TYPE -
********************************************************************************
use "$sum_folder/edugap_estimates_sup.dta", replace

* ATTENDANCE
********************************************************************************

foreach TYPE in "vis" "mob" "cog" "audi" {

	foreach GROUP in "12_17" "6_11" {


		use "$sum_folder/edugap_estimates_sup.dta", clear
		keep if VARIABLE_NAME == "edu_attendance"
		keep if SUBPOP == "dis_`TYPE'" | SUBPOP == "no_disab" 
		replace DISAB_DIFF = -DISAB_DIFF
		keep if AGE_GROUP == "`GROUP'" 
		keep PAIS GENDER MEAN_SUBPOP DISAB_DIFF DISAB_SE SUBPOP 

		foreach G in "ALL" {

			mkmat MEAN_SUBPOP if MEAN_SUBPOP != . & SUBPOP == "no_disab" & GENDER == "`G'", mat(A`G') rownames(PAIS)
			matrix A`G' = A`G''
			ereturn post A`G'
			eststo A`G'_`GROUP'
			qui sum MEAN_SUBPOP if MEAN_SUBPOP != . & SUBPOP == "no_disab" & GENDER == "`G'"
			estadd scalar MEAN = r(mean): A`G'_`GROUP'

			mkmat MEAN_SUBPOP if MEAN_SUBPOP != . & SUBPOP == "dis_`TYPE'" & GENDER == "`G'", mat(B`G') rownames(PAIS)
			matrix B`G' = B`G''
			ereturn post B`G'
			eststo B`G'_`GROUP'
			qui sum MEAN_SUBPOP if MEAN_SUBPOP != . & SUBPOP == "dis_`TYPE'" & GENDER == "`G'"
			estadd scalar MEAN = r(mean): B`G'_`GROUP'
			
			mkmat DISAB_DIFF if DISAB_DIFF != . & SUBPOP == "dis_`TYPE'" & GENDER == "`G'", mat(C`G') rownames(PAIS)
			matrix C`G' = C`G''
			ereturn post C`G'
			eststo C`G'_`GROUP'
			qui sum DISAB_DIFF if DISAB_DIFF != . & SUBPOP == "dis_`TYPE'" & GENDER == "`G'"
			estadd scalar MEAN = r(mean): C`G'_`GROUP'
				
			mkmat DISAB_SE if DISAB_SE != . & SUBPOP == "dis_`TYPE'" & GENDER == "`G'", mat(se) rownames(PAIS)
			matrix se = se'
			qui estadd matrix se: C`G'_`GROUP'
			
		}

	}
	
* COMPLETION
********************************************************************************
	foreach GROUP in "25_34" {

		use "$sum_folder/edugap_estimates_sup.dta", clear
		keep if VARIABLE_NAME == "edu_completion"
		keep if SUBPOP == "dis_`TYPE'" | SUBPOP == "no_disab" 
		replace DISAB_DIFF = -DISAB_DIFF
		keep if AGE_GROUP == "`GROUP'" 
		keep PAIS GENDER MEAN_SUBPOP DISAB_DIFF DISAB_SE SUBPOP 

		foreach G in "ALL" {

			mkmat MEAN_SUBPOP if MEAN_SUBPOP != . & SUBPOP == "no_disab" & GENDER == "`G'", mat(A`G') rownames(PAIS)
			matrix A`G' = A`G''
			ereturn post A`G'
			eststo A`G'_`GROUP'
			qui sum MEAN_SUBPOP if MEAN_SUBPOP != . & SUBPOP == "no_disab" & GENDER == "`G'"
			estadd scalar MEAN = r(mean): A`G'_`GROUP'

			mkmat MEAN_SUBPOP if MEAN_SUBPOP != . & SUBPOP == "dis_`TYPE'" & GENDER == "`G'", mat(B`G') rownames(PAIS)
			matrix B`G' = B`G''
			ereturn post B`G'
			eststo B`G'_`GROUP'
			qui sum MEAN_SUBPOP if MEAN_SUBPOP != . & SUBPOP == "dis_`TYPE'" & GENDER == "`G'"
			estadd scalar MEAN = r(mean): B`G'_`GROUP'
			
			mkmat DISAB_DIFF if DISAB_DIFF != . & SUBPOP == "dis_`TYPE'" & GENDER == "`G'", mat(C`G') rownames(PAIS)
			matrix C`G' = C`G''
			ereturn post C`G'
			eststo C`G'_`GROUP'
			qui sum DISAB_DIFF if DISAB_DIFF != . & SUBPOP == "dis_`TYPE'" & GENDER == "`G'"
			estadd scalar MEAN = r(mean): C`G'_`GROUP'
				
			mkmat DISAB_SE if DISAB_SE != . & SUBPOP == "dis_`TYPE'" & GENDER == "`G'", mat(se) rownames(PAIS)
			matrix se = se'
			qui estadd matrix se: C`G'_`GROUP'
			
		}

	}

* TABLE 4: SCHOOL ATTENDANCE AND COMPLETION - RATES AND DISABILITY GAPS
********************************************************************************
esttab AALL_6_11 BALL_6_11 CALL_6_11 AALL_12_17 BALL_12_17 CALL_12_17 AALL_25_34 BALL_25_34 CALL_25_34 using "$sum_graphs/T4_`TYPE'.tex", ///
tex noobs se replace f nogaps b(%5.3f) star(* 0.1 \dagger .05 \ddagger .01) ///
mtitles("No disab." "Any disab." "Gap" "No disab." "Any disab." "Gap" "No disab." "Any disab." "Gap") ///
mgroups("Attendance: 6-11" "Attendance: 12-17" "Completion: 25-34", pattern(1 0 0 1 0 0 1 0 0 1) ///
prefix(\multicolumn{@span}{c}{) suffix(}) span erepeat(\cmidrule(lr){@span})) ///
stats(MEAN, labels("Average")) ///
coeflabels(BRA "Brazil" CRI "Costa Rica" DOM "Dominican R." ECU "Ecuador" MEX "Mexico" PAN "Panama" TTO "Trinidad \& T" URU "Uruguay") 

}
