# Supplementary material for: Prevalence and correlates of disability in Latin America and the Caribbean: Evidence from 8 national censuses
Source: PLoS One. 2021 Oct 27;16(10):e0258825. doi: 10.1371/journal.pone.0258825 (PMC8550602; doi:10.1371/journal.pone.0258825)
Supplement: S1 File — (ZIP) [file pone.0258825.s017.zip › 06_employment.do]

/*********************************************************************   
Prevalence and correlates of disability in Latin America and the Caribbean: Evidence from 8 national censuses
Samuel Berlinski, Suzanne Duryea and Santiago M. Perez-Vincent
*********************************************************************/
clear all

* SET FOLDER TO RETRIEVE SUMMARY STATISTICS
global sum_folder ""

* SET FOLDER TO STORE TABLES AND FIGURES
global sum_graphs ""


* OPEN ESTIMATES. KEEP RELEVANT ONES.
********************************************************************************
use "$sum_folder/all_summary.dta", clear

duplicates drop

keep if inlist(VARIABLE_NAME,"emp_ocup")

save "$sum_folder/laborgap_estimates.dta", replace


* SUPPRESS UNRELIABLE ESTIMATES.
********************************************************************************
use "$sum_folder/laborgap_estimates.dta", clear

sort PAIS
gen sup_rule = .
replace sup_rule = 1 if SS < 30 | ESS < 30
gen ABS_CI = abs(CI_UB - CI_LB)
replace sup_rule = 2 if ABS_CI >= 0.30 & sup_rule == .
gen REL_CI = ABS_CI/MEAN_SUBPOP
replace sup_rule = 3 if ABS_CI >= 0.05 & REL_CI >= 1.30 & sup_rule == .
replace sup_rule = 4 if DF < 8 & sup_rule == .
replace sup_rule = 5 if (MEAN_SUBPOP == 0 | MEAN_SUBPOP == 1) & sup_rule == .

replace MEAN_SUBPOP = . if sup_rule != .
replace DISAB_DIFF = . if sup_rule != .
replace DISAB_SE = . if sup_rule != .

save "$sum_folder/laborgap_estimates_sup.dta", replace


* LABOR MARKET: .
********************************************************************************
foreach V in "ocup" {

foreach GROUP in "25_34" "35_54" {

	use "$sum_folder/laborgap_estimates_sup.dta", clear
	keep if VARIABLE_NAME == "emp_`V'"
	keep if SUBPOP == "dis_any" | SUBPOP == "no_disab" 
	keep if EXTRA == ""
	replace DISAB_DIFF = -DISAB_DIFF
	keep if AGE_GROUP == "`GROUP'" 
	keep PAIS GENDER MEAN_SUBPOP DISAB_DIFF DISAB_SE SUBPOP 

	foreach G in "ALL" "M" "F" {

		mkmat MEAN_SUBPOP if MEAN_SUBPOP != . & SUBPOP == "no_disab" & GENDER == "`G'", mat(A`G') rownames(PAIS)
		matrix A`G' = A`G''
		ereturn post A`G'
		eststo A`G'_`GROUP'
		qui sum MEAN_SUBPOP if MEAN_SUBPOP != . & SUBPOP == "no_disab" & GENDER == "`G'"
		estadd scalar MEAN = r(mean): A`G'_`GROUP'

		mkmat MEAN_SUBPOP if MEAN_SUBPOP != . & SUBPOP == "dis_any" & GENDER == "`G'", mat(B`G') rownames(PAIS)
		matrix B`G' = B`G''
		ereturn post B`G'
		eststo B`G'_`GROUP'
		qui sum MEAN_SUBPOP if MEAN_SUBPOP != . & SUBPOP == "dis_any" & GENDER == "`G'"
		estadd scalar MEAN = r(mean): B`G'_`GROUP'
		
		mkmat DISAB_DIFF if DISAB_DIFF != . & SUBPOP == "dis_any" & GENDER == "`G'", mat(C`G') rownames(PAIS)
		matrix C`G' = C`G''
		ereturn post C`G'
		eststo C`G'_`GROUP'
		qui sum DISAB_DIFF if DISAB_DIFF != . & SUBPOP == "dis_any" & GENDER == "`G'"
		estadd scalar MEAN = r(mean): C`G'_`GROUP'
			
		mkmat DISAB_SE if DISAB_SE != . & SUBPOP == "dis_any" & GENDER == "`G'", mat(se) rownames(PAIS)
		matrix se = se'
		qui estadd matrix se: C`G'_`GROUP'
		
	}

}

if "`V'" == "ocup" local LAB Employment Rate 


* TABLE 5: EMPLOYMENT - RATES AND DISABILITY GAPS
********************************************************************************

esttab AALL_25_34 BALL_25_34 CALL_25_34 AALL_35_54 BALL_35_54 CALL_35_54 using "$sum_graphs/T5_`V'.tex", ///
tex noobs se replace f nogaps b(%5.3f) star(* 0.1 \dagger .05 \ddagger .01) ///
mtitles("No disab." "Any disab." "Gap" "No disab." "Any disab." "Gap" "No disab." "Any disab." "Gap") ///
mgroups("`LAB': 25-34" "`LAB': 35-54", pattern(1 0 0 1 0 0 1 0 0 1) ///
prefix(\multicolumn{@span}{c}{) suffix(}) span erepeat(\cmidrule(lr){@span})) ///
stats(MEAN, labels("Average")) ///
coeflabels(BRA "Brazil" CRI "Costa Rica" DOM "Dominican R." ECU "Ecuador" MEX "Mexico" PAN "Panama" TTO "Trinidad \& T" URU "Uruguay") 

esttab AM_25_34 BM_25_34 CM_25_34 AM_35_54 BM_35_54 CM_35_54 using "$sum_graphs/T5_M_`V'.tex", ///
tex noobs se replace f nogaps b(%5.3f) star(* 0.1 \dagger .05 \ddagger .01) ///
mtitles("No disab." "Any disab." "Gap" "No disab." "Any disab." "Gap" "No disab." "Any disab." "Gap") ///
mgroups("`LAB': 25-34" "`LAB': 35-54", pattern(1 0 0 1 0 0 1 0 0 1) ///
prefix(\multicolumn{@span}{c}{) suffix(}) span erepeat(\cmidrule(lr){@span})) ///
stats(MEAN, labels("Average")) ///
coeflabels(BRA "Brazil" CRI "Costa Rica" DOM "Dominican R." ECU "Ecuador" MEX "Mexico" PAN "Panama" TTO "Trinidad \& T" URU "Uruguay") 

esttab AF_25_34 BF_25_34 CF_25_34 AF_35_54 BF_35_54 CF_35_54 using "$sum_graphs/T5_F_`V'.tex", ///
tex noobs se replace f nogaps b(%5.3f) star(* 0.1 \dagger .05 \ddagger .01) ///
mtitles("No disab." "Any disab." "Gap" "No disab." "Any disab." "Gap" "No disab." "Any disab." "Gap") ///
mgroups("`LAB': 25-34" "`LAB': 35-54", pattern(1 0 0 1 0 0 1 0 0 1) ///
prefix(\multicolumn{@span}{c}{) suffix(}) span erepeat(\cmidrule(lr){@span})) ///
stats(MEAN, labels("Average")) ///
coeflabels(BRA "Brazil" CRI "Costa Rica" DOM "Dominican R." ECU "Ecuador" MEX "Mexico" PAN "Panama" TTO "Trinidad \& T" URU "Uruguay") 

}


* SUPPLEMENTARY TABLE - BY TYPE -
********************************************************************************
use "$sum_folder/laborgap_estimates_sup.dta", clear

foreach TYPE in "vis" "mob" "cog" "audi" {
	
foreach V in "ocup" {

foreach GROUP in "25_34" "35_54" {

	use "$sum_folder/laborgap_estimates_sup.dta", clear
	keep if VARIABLE_NAME == "emp_`V'"
	keep if SUBPOP == "dis_`TYPE'" | SUBPOP == "no_disab" 
	keep if EXTRA == ""
	replace DISAB_DIFF = -DISAB_DIFF
	keep if AGE_GROUP == "`GROUP'" 
	keep PAIS GENDER MEAN_SUBPOP DISAB_DIFF DISAB_SE SUBPOP 

	foreach G in "ALL" {

		mkmat MEAN_SUBPOP if MEAN_SUBPOP != . & SUBPOP == "no_disab" & GENDER == "`G'", mat(A`G'_`TYPE') rownames(PAIS)
		matrix A`G'_`TYPE' = A`G'_`TYPE''
		ereturn post A`G'_`TYPE'
		eststo A`G'_`GROUP'_`TYPE'
		qui sum MEAN_SUBPOP if MEAN_SUBPOP != . & SUBPOP == "no_disab" & GENDER == "`G'"
		estadd scalar MEAN = r(mean): A`G'_`GROUP'_`TYPE'

		mkmat MEAN_SUBPOP if MEAN_SUBPOP != . & SUBPOP == "dis_`TYPE'" & GENDER == "`G'", mat(B`G'_`TYPE') rownames(PAIS)
		matrix B`G'_`TYPE' = B`G'_`TYPE''
		ereturn post B`G'_`TYPE'
		eststo B`G'_`GROUP'_`TYPE'
		qui sum MEAN_SUBPOP if MEAN_SUBPOP != . & SUBPOP == "dis_`TYPE'" & GENDER == "`G'"
		estadd scalar MEAN = r(mean): B`G'_`GROUP'_`TYPE'
		
		mkmat DISAB_DIFF if DISAB_DIFF != . & SUBPOP == "dis_`TYPE'" & GENDER == "`G'", mat(C`G'_`TYPE') rownames(PAIS)
		matrix C`G'_`TYPE' = C`G'_`TYPE''
		ereturn post C`G'_`TYPE'
		eststo C`G'_`GROUP'_`TYPE'
		qui sum DISAB_DIFF if DISAB_DIFF != . & SUBPOP == "dis_`TYPE'" & GENDER == "`G'"
		estadd scalar MEAN = r(mean): C`G'_`GROUP'_`TYPE'
			
		mkmat DISAB_SE if DISAB_SE != . & SUBPOP == "dis_`TYPE'" & GENDER == "`G'", mat(se) rownames(PAIS)
		matrix se = se'
		qui estadd matrix se: C`G'_`GROUP'_`TYPE'
		
	}

}

if "`V'" == "ocup" local LAB Employment Rate 


* TABLE S13: EMPLOYMENT - RATES AND DISABILITY GAPS - by TYPE
********************************************************************************

esttab AALL_25_34_`TYPE' BALL_25_34_`TYPE' CALL_25_34_`TYPE' AALL_35_54_`TYPE' BALL_35_54_`TYPE' CALL_35_54_`TYPE' using "$sum_graphs/T5_`TYPE'_`V'.tex", ///
tex noobs se replace f nogaps b(%5.3f) star(* 0.1 \dagger .05 \ddagger .01) ///
mtitles("No disab." "Any disab." "Gap" "No disab." "Any disab." "Gap" "No disab." "Any disab." "Gap") ///
mgroups("`LAB': 25-34" "`LAB': 35-54", pattern(1 0 0 1 0 0 1 0 0 1) ///
prefix(\multicolumn{@span}{c}{) suffix(}) span erepeat(\cmidrule(lr){@span})) ///
stats(MEAN, labels("Average")) ///
coeflabels(BRA "Brazil" CRI "Costa Rica" DOM "Dominican R." ECU "Ecuador" MEX "Mexico" PAN "Panama" TTO "Trinidad \& T" URU "Uruguay") 


}
}
