# Supplementary material for: Prevalence and correlates of disability in Latin America and the Caribbean: Evidence from 8 national censuses
Source: PLoS One. 2021 Oct 27;16(10):e0258825. doi: 10.1371/journal.pone.0258825 (PMC8550602; doi:10.1371/journal.pone.0258825)
Supplement: S1 File — (ZIP) [file pone.0258825.s017.zip › 07_projections.do]

/*********************************************************************   
Prevalence and correlates of disability in Latin America and the Caribbean: Evidence from 8 national censuses
Samuel Berlinski, Suzanne Duryea and Santiago M. Perez-Vincent
*********************************************************************/
clear all

* SET FOLDER TO RETRIEVE SUMMARY STATISTICS
global sum_folder ""

* SET FOLDER TO STORE TABLES AND FIGURES
global sum_graphs ""

* SET FOLDER TO RETRIEVE CEPAL DATA
global sum_cepal ""


* OPEN ESTIMATES. KEEP RELEVANT ONES.
********************************************************************************
use "$sum_folder/all_summary.dta", clear

keep if inlist(VARIABLE_NAME,"dis_any")
drop if inlist(AGE_GROUP,"ALL","0_5","6_17","18_55","56_","0_4") 
drop if inlist(AGE_GROUP,"0_5","6_10","11_15","16_20","21_25","26_30","31_35","36_40","41_45") 
drop if inlist(AGE_GROUP,"46_50","51_55","56_60","61_65","66_70","71_75","76_80","81_")
keep if inlist(PAIS,"URU","DOM")

save "$sum_folder/CEPAL_preval_estimates.dta", replace


* CEPAL POPULATION STATISTICS.
********************************************************************************
import excel "$sum_cepal/CEPAL_population_estimates.xlsx", sheet("Nivel") firstrow clear
drop W
rename Pais PAIS
rename Sexo GENDER
rename Edad AGE_GROUP
gen PAIS_ABR = ""

replace PAIS_ABR = "ARG" if PAIS == "Argentina"
replace PAIS_ABR = "BAH" if PAIS == "Bahamas"
replace PAIS_ABR = "BRB" if PAIS == "Barbados"
replace PAIS_ABR = "BLZ" if PAIS == "Belice"
replace PAIS_ABR = "BOL" if PAIS == "Bolivia (Estado Plurinacional de)"
replace PAIS_ABR = "BRA" if PAIS == "Brasil"
replace PAIS_ABR = "CHI" if PAIS == "Chile"
replace PAIS_ABR = "COL" if PAIS == "Colombia"
replace PAIS_ABR = "CRI" if PAIS == "Costa Rica"
replace PAIS_ABR = "DOM" if PAIS == "República Dominicana"
replace PAIS_ABR = "ECU" if PAIS == "Ecuador"
replace PAIS_ABR = "ELS" if PAIS == "El Salvador"
replace PAIS_ABR = "GUA" if PAIS == "Guatemala"
replace PAIS_ABR = "GUY" if PAIS == "Guyana"
replace PAIS_ABR = "HTI" if PAIS == "Haití"
replace PAIS_ABR = "HON" if PAIS == "Honduras"
replace PAIS_ABR = "JAM" if PAIS == "Jamaica"
replace PAIS_ABR = "MEX" if PAIS == "México"
replace PAIS_ABR = "NIC" if PAIS == "Nicaragua"
replace PAIS_ABR = "PAN" if PAIS == "Panamá"
replace PAIS_ABR = "PAY" if PAIS == "Paraguay"
replace PAIS_ABR = "PER" if PAIS == "Perú"
replace PAIS_ABR = "SUR" if PAIS == "Suriname"
replace PAIS_ABR = "TTO" if PAIS == "Trinidad y Tabago"
replace PAIS_ABR = "URU" if PAIS == "Uruguay"
replace PAIS_ABR = "VEN" if PAIS == "Venezuela (República Bolivariana de)"
replace PAIS_ABR = "XTH" if inlist(PAIS,"Antigua y Barbuda","Aruba","Cuba","CuraÃ§ao","Granada","Guadalupe","Martinica","San Vicente y las Granadinas","Santa Lucía")

drop if PAIS_ABR == ""
drop if AGE_GROUP == "Total edades" | AGE_GROUP == "0_4"
replace AGE_GROUP = "100_" if AGE_GROUP == "100 y más" 

save "$sum_folder/CEPAL_population_sum.dta", replace


* EXTRAPOLATING PREVALENCE: FUTURE YEARS (CEPAL POPULATION ESTIMATES).
********************************************************************************
foreach BASE in "URU" "DOM" {

	foreach PROY in "P2020" "P2050" {

		use "$sum_folder/CEPAL_preval_estimates.dta", clear
		
		drop if inlist(AGE_GROUP,"6_17","18_55","56_","ALL")
		keep if PAIS == "`BASE'"
		drop if GENDER == "ALL"
		keep if VARIABLE_NAME == "dis_any"
		keep AGE_GROUP GENDER MEAN_SUBPOP CI_LB CI_UB 
		rename MEAN_SUBPOP MEAN_EST
		rename CI_LB LB_EST
		rename CI_UB UB_EST
		duplicates drop

		merge 1:m GENDER AGE_GROUP using "$sum_folder/CEPAL_population_sum.dta"

		keep if _merge == 3
		drop _merge
		order PAIS PAIS_ABR, first
		sort PAIS_ABR AGE_GROUP GENDER
		
		*keep if VARIABLE_NAME == "full"
		gen TOT_SUBPOP = MEAN_EST * `PROY'
		gen LB_SUBPOP = LB_EST * `PROY'
		gen UB_SUBPOP = UB_EST * `PROY'

		sort PAIS_ABR GENDER
		by PAIS_ABR GENDER: egen TOT_GENDER = total(TOT_SUBPOP)
		by PAIS_ABR: egen TOT_ALL = total(TOT_SUBPOP)
		gen TOT_FEMALE = TOT_GENDER if GENDER == "F"
		gen TOT_MALE = TOT_GENDER if GENDER == "M"
		drop TOT_GENDER

		by PAIS_ABR GENDER: egen POP_GENDER = total(`PROY')
		by PAIS_ABR: egen POP_ALL = total(`PROY')
		gen POP_FEMALE = POP_GENDER if GENDER == "F"
		gen POP_MALE = POP_GENDER if GENDER == "M"
		drop POP_GENDER
		
		keep PAIS_ABR TOT_ALL TOT_FEMALE TOT_MALE POP_ALL POP_FEMALE POP_MALE
		order PAIS_ABR TOT_ALL TOT_FEMALE TOT_MALE POP_ALL POP_FEMALE POP_MALE
		collapse (mean) TOT_ALL TOT_FEMALE TOT_MALE POP_ALL POP_FEMALE POP_MALE, by(PAIS_ABR) fast

		* ADD INFORMATION FOR LAC.
		local obs1 = _N+1
		set obs `obs1'
		qui replace PAIS_ABR = "LAC" in `obs1'
		foreach V of varlist TOT_ALL-POP_MALE {
			qui sum `V'
			qui replace `V' = r(N) * r(mean) in `obs1'
		}
		
		gen RATE_ALL =  100 * TOT_ALL / POP_ALL  
		gen RATE_FEMALE = 100 * TOT_FEMALE / POP_FEMALE
		gen RATE_MALE = 100 * TOT_MALE / POP_MALE 
			
		foreach V of varlist TOT_ALL-RATE_MALE {

			mkmat `V' if PAIS_ABR != "LAC", matrix(m`V') rownames(PAIS_ABR)
			matrix m`V' = m`V''
			ereturn post m`V'
			eststo `BASE'_`PROY'_`V'
			local LAC_EST = `V' in `obs1'
			estadd scalar LAC = `LAC_EST': `BASE'_`PROY'_`V'

		}
		
	}
}

foreach BASE in "URU" "DOM" {

	esttab `BASE'_P2020_TOT_ALL `BASE'_P2020_TOT_FEMALE `BASE'_P2020_TOT_MALE `BASE'_P2020_RATE_ALL `BASE'_P2020_RATE_FEMALE `BASE'_P2020_RATE_MALE `BASE'_P2050_TOT_ALL `BASE'_P2050_TOT_FEMALE `BASE'_P2050_TOT_MALE `BASE'_P2050_RATE_ALL `BASE'_P2050_RATE_FEMALE `BASE'_P2050_RATE_MALE using "$sum_graphs/CEPAL_`BASE'.tex", ///
	tex f replace compress nogaps not b(%9.3gc) nonumber ///
	mtitles("All" "Female" "Male" "All" "Female" "Male" "All" "Female" "Male" "All" "Female" "Male") ///
	mgroups("\# Persons (000s)" "Rate (\%)" "\# Persons (000s)" "Rate (\%)", pattern(1 0 0 1 0 0 1 0 0 1 0 0) ///
	prefix(\multicolumn{@span}{c}{) suffix(}) span erepeat(\cmidrule(lr){@span})) ///
	stats(LAC, labels("Total LAC")) ///
	coeflabels(ARG "Argentina" BAH "Bahamas" BLZ "Belize" BOL "Bolivia"  BRA "Brazil" BRB "Barbados" CHI "Chile" COL "Colombia" CRI "Costa Rica" DOM "Dominican R." ECU "Ecuador" ELS "El Salvador" GUA "Guatemala" GUY "Guyana" HON "Honduras" HTI "Haiti" JAM "Jamaica" MEX "Mexico" NIC "Nicaragua" PAN "Panama" PAY "Paraguay" PER "Peru" SUR "Suriname" TTO "Trinidad \& T." URU "Uruguay" VEN "Venezuela" XTH "Other Carib.") 

}
