# Supplementary material for: Prevalence and correlates of disability in Latin America and the Caribbean: Evidence from 8 national censuses
Source: PLoS One. 2021 Oct 27;16(10):e0258825. doi: 10.1371/journal.pone.0258825 (PMC8550602; doi:10.1371/journal.pone.0258825)
Supplement: S1 File — (ZIP) [file pone.0258825.s017.zip › 08_missing_regressions.do]

/*********************************************************************	   
Prevalence and correlates of disability in Latin America and the Caribbean: Evidence from 8 national censuses
Samuel Berlinski, Suzanne Duryea and Santiago M. Perez-Vincent
*********************************************************************/
clear all

* SET USING DIRECTORY
global root ""
cd $root

* SET DATA FOLDER
global data_folder ""

* SET FOLDER TO STORE SUMMARY STATISTICS
global sum_folder ""

* SET FOLDER TO STORE TABLES AND FIGURES
global sum_graphs ""


* MISSING RATES
**************************************************
local bases
local bases `bases' bra2010 
local bases `bases' cri2011 
local bases `bases' dom2010 
local bases `bases' ecu2010 
local bases `bases' mex2010
local bases `bases' pan2010 
local bases `bases' tto2011 
local bases `bases' uru2011 


di "`bases'"
pause on 
foreach x of local bases {

	local base `x'
	local pais = strupper(substr("`base'",1,3))
	local `pais'year = substr("`base'",4,4)

	di "`base'"
	di "`pais'"
	di "``pais'year'"

	use "$data_folder/`base'_final.dta", clear

	gen perwt2 = round(perwt)
	* It rounds values in: BRASIL, COLOMBIA, JAMAICA, MEXICO, PARAGUAY.

	capture assert !missing( strata ) 
	if _rc == 0 svyset serial [pweight = perwt2], strata(strata) singleunit(centered)
	else svyset serial [pweight = perwt2]
	* There is no STRATA information for: CRI, MEX, URU.
	
	qui gen dis_miss = dis_any == .
	cap qui svy, subpop(if age > 2 & age !=.): mean dis_miss
	display _b[dis_miss]*100
	
}

* DIFFERENCES BETWEEN MISSING AND NON-MISSING
**************************************************
local bases 
local bases `bases' dom2010 
local bases `bases' uru2011 
local bases `bases' tto2011 


di "`bases'"
pause on 
foreach x of local bases {

	local base `x'
	local pais = strupper(substr("`base'",1,3))
	local `pais'year = substr("`base'",4,4)

	di "`base'"
	di "`pais'"
	di "``pais'year'"

	use "$data_folder/`base'_final.dta", clear

	gen perwt2 = round(perwt)
	* It rounds values in: BRASIL, COLOMBIA, JAMAICA, MEXICO, PARAGUAY.

	capture assert !missing( strata ) 
	if _rc == 0 svyset serial [pweight = perwt2], strata(strata) singleunit(centered)
	else svyset serial [pweight = perwt2]
	* There is no STRATA information for: CHI, CRI, SLV, MEX, PAY, URU, VEN.

	* TEST DIFFERENCES ACROSS GENDERS.
	qui gen dis_miss = dis_any == . if age > 2 & age != .

	tab edattain, gen(ed)
	tab empstat, gen(emp)
	gen female = sex == 2 if sex !=.
	replace age = . if age == 999
	
	label var age "Age"
	label var female "Female"
	label var ed1 "Education: NIU"
	label var ed2 "Education: < Primary"
	label var ed3 "Education: Primary"
	label var ed4 "Education: Secondary"
	label var ed5 "Education: University"
	cap label var ed6 "Education: University"
	label var emp1 "Emp. Status: NIU"
	label var emp2 "Emp. Status: Employed"
	label var emp3 "Emp. Status: Unemployed"
	label var emp4 "Emp. Status: Inactive"
	label var emp5 "Emp. Status: Missing"
	
	if "`base'" == "dom2010"  global DESCVARS age female emp1 emp2 emp3 emp4 emp5 ed1 ed2 ed3 ed4 ed5
	else global DESCVARS age female emp1 emp2 emp3 emp4 emp5 ed1 ed2 ed3 ed4 ed5 ed6
	
	mata: mata clear

	* First test of differences
	local i = 1
	outreg, clear

	foreach var in $DESCVARS {
		svy, subpop(if dis_miss != .): regress `var' dis_miss
		outreg, keep(dis_miss)  rtitle("`: var label `var''") stats(b) ///
			noautosumm store(row`i')  starlevels(10 5 1) starloc(1)
		outreg, replay(diff) append(row`i') ctitles("",Difference ) ///
			store(diff) note("")
		local ++i
	}
	outreg, replay(diff)


	* Then summary statistics
	local count: word count $DESCVARS
	mat sumstat = J(`count',6,.)

	local i = 1
	foreach var in $DESCVARS {
		quietly: svy, subpop(if dis_miss == 0): mean `var'
		mat sumstat[`i',1] = e(N_sub)
		quietly: estat sd
		mat sumstat[`i',2] = r(mean)
		mat sumstat[`i',3] = r(sd)
		quietly: svy, subpop(if dis_miss == 1): mean `var'
		mat sumstat[`i',4] = e(N_sub)
		quietly: estat sd
		mat sumstat[`i',5] = r(mean)
		mat sumstat[`i',6] = r(sd)
		local ++i
	}
	frmttable, statmat(sumstat) store(sumstat) sfmt(g,f,f,g,f,f)


	outreg using "$sum_graphs/missing_`base'.tex", ///
		replay(sumstat) merge(diff) tex nocenter note("") plain fragment replace ///
		ctitles("", Non-Missing, "", "", Missing, "", "", "" \ "", N (sample), Mean, SD, N (sample), Mean, SD,  Diff.) ///
		multicol(1,2,3;1,5,3) 
	
}
