# Supplementary material for: Prevalence and correlates of disability in Latin America and the Caribbean: Evidence from 8 national censuses
Source: PLoS One. 2021 Oct 27;16(10):e0258825. doi: 10.1371/journal.pone.0258825 (PMC8550602; doi:10.1371/journal.pone.0258825)
Supplement: S1 File — (ZIP) [file pone.0258825.s017.zip › README.txt]

Prevalence and correlates of disability in Latin America and the Caribbean: Evidence from 8 national censuses
Samuel Berlinski, Suzanne Duryea and Santiago M. Perez-Vincent

The article uses information from IPUMS International:
Minnesota Population Center. Integrated Public Use Microdata Series, International: Version 7.1 [dataset]. Minneapolis, MN: IPUMS, 2018. https://doi.org/10.18128/D020.V7.1

The article also uses information from CEPAL:
[A] CEPAL: Comisión Económica para América Latina y el Caribe - CELADE. 
División de Población de la CEPAL. Revisión 2019 y Naciones Unidas, División de Población. Departamento de Asuntos Económicos y Sociales. Panorama Mundial de Población. Revisión 2019. - https://population.un.org/wpp/DataQuery/
[We provide the file with the information downloaded from CEPAL website on November 30, 2019]

To obtain the IPUMS International raw data used in the article, register at IPUMS International:
https://international.ipums.org/international/

In the Browse and Select Data tab, select the following samples:
Brazil 2010.
Costa Rica 2011
Dominican Republic 2010
Ecuador 2010
Mexico 2010
Trinidad and Tobago 2011
Uruguay 2011

Select the following HARMONIZED individual variables:
RELATE 		Relationship to household head 
AGE 		Age 
SEX 		Sex 
EDATTAIN 	Educational attainment, international recode 
SCHOOL 		School attendance 
EMPSTAT 	Activity status (employment status)

Select the SOURCE VARIABLES under the DISABILITY category.


Merge the HARMONIZED and SOURCE VARIABLES using the following two variables:
SERIAL 	Household serial number 
PERNUM 	Person number

We named the resulting DTA files using the following names:

Brazil 2010: bra2010.dta
Costa Rica 2011: cri2011.dta
Dominican Republic 2010: dom2010.dta
Ecuador 2010: ecu2010.dta
Mexico 2010: mex2010.dta
Trinidad and Tobago 2011: tto2011.dta
Uruguay 2011: uru2011.dta


Once these datasets are created, run the following do-files:

* 00_dataset_creation.do
- Creates the disability status variable and other variable used for the analysis. Stores the resulting DTA files using the following names:

Brazil 2010: bra2010_final.dta
Costa Rica 2011: cri2011_final.dta
Dominican Republic 2010: dom2010_final.dta
Ecuador 2010: ecu2010_final.dta
Mexico 2010: mex2010_final.dta
Trinidad and Tobago 2011: tto2011_final.dta
Uruguay 2011: uru2011_final.dta


* 01_program_calcs.do
- Contains the program used to compute the different prevalence rates.

* 02_sumstats.do
- Computes the different prevalence rates reported in the article and stores them in a DTA file.

* 03_prevalence.do
- Produces Figs 1-6 and other supporting information.

* 04_gender_regression.do
- Produces Table 3.

* 05_education.do
- Produces Table 4 and other supporting information..

* 06_employment.do
- Produces Table 5 and other supporting information..

* 07_projections.do
- Produces Table 6 and Table S14.

* 08_missing_regressions.do
- Produces Table S3.
