# Supplementary material for: Prevalence and correlates of disability in Latin America and the Caribbean: Evidence from 8 national censuses
Source: PLoS One. 2021 Oct 27;16(10):e0258825. doi: 10.1371/journal.pone.0258825 (PMC8550602; doi:10.1371/journal.pone.0258825)
Supplement: S1 Data — (XLSX) [file pone.0258825.s018.xlsx]

## Sheet: Data
Country	Country (Spanish)	Sex	Age	P2010	P2015	P2020	P2025	P2030	P2035	P2040	P2045	P2050	P2055	P2060	P2065	P2070	P2075	P2080	P2085	P2090	P2095	P2100
Latin America	América Latina	F	0_4	25588.8	25319.9	24893.6	24159.1	23289.4	22436.5	21606.8	20890.3	20272.8	19613	18935.4	18278	17645.6	17077	16551.8	16054.7	15559	15076	14616.6
Latin America	América Latina	F	10_14	26837.6	26200.2	25239	25077	24764	24042.7	23182.1	22339.4	21518.5	20808.8	20196.7	19541.7	18868.1	18214.2	17584.9	17019	16496.1	16001	15507.1
Latin America	América Latina	F	100 y más	20.332	31.885	47.113	71.327	103.489	134.323	173.518	218.611	288.927	392.913	511.095	660.091	805.848	959.73	1157.17	1387.17	1605.72	1833.59	2053.35
Latin America	América Latina	F	15_19	26594.2	26609.6	25909.1	25133.8	24985.4	24674.8	23956.4	23101.1	22263.3	21445.4	20738.4	20128.6	19475.5	18803.8	18151.5	17523.6	16958.9	16437.1	15942.9
Latin America	América Latina	F	20_24	25670.3	26332.6	26381.1	25746	24995.5	24850	24542.3	23830.7	22981.7	22148.7	21335.2	20631.7	20025.1	19374.9	18705.9	18055.9	17430.1	16867.2	16347
Latin America	América Latina	F	25_29	24595.2	25383.2	26141.4	26214.5	25598.4	24847.1	24705.6	24405.3	23701.5	22858.5	22030.9	21222.1	20522.8	19919.9	19273	18607.1	17959.8	17336.5	16775.9
Latin America	América Latina	F	30_34	22713.1	24318	25228.9	25963.8	26071.6	25446	24703.1	24569.7	24277	23580.3	22743.8	21922.3	21119	20424.6	19825.8	19182.9	18520.5	17876.5	17256.2
Latin America	América Latina	F	35_39	20708.9	22476.2	24169.8	25036.9	25805.2	25902.6	25288.3	24557.9	24433.5	24148.5	23460.1	22631.8	21817.7	21021	20332.6	19739	19101	18443	17803.1
Latin America	América Latina	F	40_44	19101.2	20473.2	22281.4	23947.6	24843	25605.7	25713.8	25114.9	24399.1	24284.3	24008.9	23331.2	22513.2	21708.4	20920.4	20239.6	19652.6	19020.9	18368.7
Latin America	América Latina	F	45_49	17267.9	18822.4	20189.7	22005	23686.8	24584.2	25356.4	25479.5	24899.9	24202.4	24100.6	23838.4	23174.9	22370.7	21578.9	20802.7	20132.2	19554.4	18931.2
Latin America	América Latina	F	5_9	26337.5	25445.8	25139.2	24813.7	24093	23228.2	22381.5	21557.4	20845.5	20231.5	19574.7	18899.7	18244.5	17614.1	17047.2	16523.4	16027.5	15532.9	15051
Latin America	América Latina	F	50_54	14549.2	16927.7	18471	19833.3	21655.3	23333.2	24242.1	25027.7	25170.7	24616.5	23944.2	23860.2	23616.6	22972.8	22188	21414.1	20654.3	19998.4	19433.4
Latin America	América Latina	F	55_59	12165.8	14145.6	16478.6	18005.5	19376.9	21192.1	22867.4	23791.3	24593.9	24762.8	24242.8	23604.8	23544.8	23326.9	22710.5	21951.9	21202.5	20465.3	19829.3
Latin America	América Latina	F	60_64	9408.03	11667.4	13591.5	15858.4	17380.2	18754.3	20558.6	22230.1	23173.8	23999.2	24204.7	23732	23141.9	23115.6	22934.3	22356.2	21634.3	20919.4	20213.7
Latin America	América Latina	F	65_69	7297.28	8824.74	10981.6	12810.6	15013.2	16521.9	17889.3	19673.7	21336.4	22303.7	23158.7	23413.5	23005.6	22481.1	22501.7	22372.2	21847.3	21177.1	20510.6
Latin America	América Latina	F	70_74	5739.3	6611.76	8030.6	10025.9	11765.3	13873.4	15341.9	16688	18433.3	20072.1	21061.8	21948.2	22265.2	21941.8	21505.6	21588	21528.3	21076.8	20478.6
Latin America	América Latina	F	75_79	4181.72	4902.64	5688.45	6955.14	8756.53	10363.7	12310.1	13701.8	14996.5	16663.5	18247.3	19248.1	20160.3	20549.1	20336.4	20017.6	20178.7	20211.4	19861.5
Latin America	América Latina	F	80_84	2809.84	3248.27	3844.64	4508.85	5579.81	7110.61	8499.4	10193.7	11445.4	12631.2	14150.4	15616	16595.8	17505.6	17966.4	17891.4	17721.2	17975.4	18121.9
Latin America	América Latina	F	85_89	1433.24	1845.39	2184.97	2631.39	3131.28	3942.93	5093.35	6170.21	7495.93	8515.49	9504.27	10768.1	12018	12904.9	13750.3	14257.8	14329.6	14327.5	14672.2
Latin America	América Latina	F	90_94	539.162	736.424	993.888	1203.53	1479.31	1794.09	2300.31	3021.25	3721.92	4595.55	5297.8	5996.91	6898.44	7818.59	8514.44	9200.19	9679.31	9858.27	9992.49
Latin America	América Latina	F	95_99	144.817	194.005	283.291	395.365	489.532	617.982	762.599	998.491	1338	1682.63	2120.69	2490.54	2871.97	3371.16	3904.84	4338.32	4780.1	5136.86	5335.11
Latin America	América Latina	F	Total edades	293703	310517	326169	340397	352863	363256	371475	377561	381588	383557	383569	381764	378331	373476	367442	360523	352999	345126	337102
Latin America	América Latina	M	0_4	26884.9	26547.8	26004.8	25398.9	24481.8	23572.8	22699.9	21942.5	21291	20611.1	19901.9	19216.8	18549	17949.3	17393.6	16874.5	16353.5	15847.1	15363.1
Latin America	América Latina	M	10_14	27874.8	27320.3	26367.7	26246	25869.9	25245.9	24354.7	23459.7	22599.3	21851.9	21208.1	20534.6	19831	19150.8	18487.1	17890.9	17338.2	16821.7	16303
Latin America	América Latina	M	100 y más	8.935	13.205	18.534	26.978	37.895	49.034	63.79	80.741	106.995	147.715	197.488	263.699	333.448	410.959	504.046	620.267	732.778	848.568	956.133
Latin America	América Latina	M	15_19	27360.7	27510.2	26745.6	26280.5	26080.6	25738.2	25121.7	24241.1	23356.2	22503.8	21762.7	21124.1	20454.9	19755.1	19078.1	18417.2	17823.4	17272.8	16758.1
Latin America	América Latina	M	20_24	25806.5	26762	26705.8	26539.3	25949.9	25806.2	25481.2	24887.8	24031	23164.9	22328.1	21599.9	20971.8	20311.8	19619.9	18949.8	18294.8	17706.1	17159.9
Latin America	América Latina	M	25_29	24152.4	25170.2	26070.3	26483.1	26108.2	25613.3	25492.9	25196.7	24631.3	23798.7	22953.5	22134.7	21421.5	20805.9	20156.7	19474.4	18812.6	18165	17582.6
Latin America	América Latina	M	30_34	21755.3	23630	24720.4	25827.2	26072.4	25757.5	25300.5	25206.8	24937.7	24395.9	23585.4	22759.9	21958.2	21259.2	20655.7	20017.1	19344.2	18690.8	18050.6
Latin America	América Latina	M	35_39	19664	21307.5	23279.4	24441.2	25424.2	25707.6	25432.2	25006.9	24939	24694.4	24175.1	23386.1	22579.7	21794.7	21109.8	20518.3	19890.5	19227.3	18582.5
Latin America	América Latina	M	40_44	17825	19225	20986.7	22940.7	24025.2	25029.9	25347.1	25103.8	24711.2	24668.5	24448.4	23952.4	23185.7	22399.3	21631.7	20961.9	20383.2	19767.2	19114.7
Latin America	América Latina	M	45_49	15888.4	17353.5	18856.4	20573	22462	23567.1	24595.3	24941.6	24734.3	24377.4	24362.2	24169.2	23699.3	22958.1	22194.7	21447.5	20795.3	20231.9	19629.9
Latin America	América Latina	M	5_9	27470.9	26733.2	26268.6	25948	25306.4	24409.6	23509.1	22644	21892.8	21246	20570	19864.2	19182.1	18516.8	17919.2	17365.4	16847.9	16328.3	15823.2
Latin America	América Latina	M	50_54	13275.7	15336.3	16871.7	18324.5	19992.9	21879	23007.7	24057.2	24438.9	24274.8	23961.1	23978.6	23818.7	23381	22671.5	21936.8	21215.6	20586	20042.4
Latin America	América Latina	M	55_59	10887.3	12653.3	14698.6	16179.2	17598.4	19258.2	21137.1	22288.4	23363.3	23788.5	23677.6	23417.4	23475.1	23357.5	22960.6	22291.6	21594.6	20907.7	20308.1
Latin America	América Latina	M	60_64	8273.81	10173.5	11875.4	13817.4	15257.1	16667.5	18309.9	20173.6	21351.3	22455.5	22934.4	22889	22694.8	22802.5	22738.9	22394.2	21778	21130.4	20489.1
Latin America	América Latina	M	65_69	6261.31	7475.07	9241.32	10819.9	12655.7	14065.4	15454.1	17066.4	18905.6	20110.8	21246.9	21788.4	21821.6	21708.9	21877.7	21881.8	21603.9	21056.3	20474.4
Latin America	América Latina	M	70_74	4649.32	5375.1	6469.72	8043.45	9489.88	11200.8	12549.9	13894.4	15455.6	17245.8	18466.5	19622.9	20227.3	20348.3	20329.5	20567.5	20652.6	20456.4	19997.6
Latin America	América Latina	M	75_79	3113.24	3702.82	4317.38	5249.92	6598.83	7879.63	9405.37	10651.9	11915.8	13383.3	15075.5	16277.6	17423.9	18079.9	18291.3	18374.6	18685.4	18860	18763.6
Latin America	América Latina	M	80_84	1867.76	2189.13	2646.8	3130.13	3860.96	4932.93	5977.99	7243.5	8324.49	9442.47	10739.6	12243.3	13360.7	14437.3	15110	15401.3	15585.5	15958.1	16224.2
Latin America	América Latina	M	85_89	839.125	1075.66	1300.77	1611.59	1941	2442.2	3178.52	3924.73	4851.3	5681.15	6557.53	7572.87	8762.33	9689.51	10595.8	11213.3	11543.7	11795.7	12196.1
Latin America	América Latina	M	90_94	279.423	374.665	499.963	622.309	786.728	966.819	1240.6	1649	2083.33	2638.86	3159.13	3716.9	4365.51	5140.81	5775.06	6406.16	6875.56	7166	7419.1
Latin America	América Latina	M	95_99	67.692	87.808	123.504	170.345	215.614	278.047	347.347	455.091	619.265	803.463	1046.58	1282.27	1539.7	1842.22	2214.69	2534.81	2860.07	3123.26	3310.27
Latin America	América Latina	M	Total edades	284206	300016	314069	328674	340216	350068	358007	364116	368540	371285	372358	371795	369656	366100	361316	355539	349011	341947	334549
Latin America and the Caribbean	América Latina y el Caribe	F	0_4	26047	25742.3	25269.5	24531.2	23654.3	22791.4	21945.3	21211.2	20578.5	19905.4	19217	18550	17907	17326.5	16789.2	16281.3	15776.1	15284.3	14816.2
Latin America and the Caribbean	América Latina y el Caribe	F	10_14	27347	26673.8	25684.1	25490.7	25138.9	24411.9	23541.7	22689.9	21853.3	21126.1	20498.8	19830.5	19146.2	18482.8	17842.9	17265.1	16730.3	16224.3	15720.9
Latin America and the Caribbean	América Latina y el Caribe	F	100 y más	21.522	33.535	49.218	74.039	106.71	138.343	178.57	225.012	297.563	403.546	524.366	676.101	824.149	979.648	1177.65	1408.88	1628.13	1857.83	2081.41
Latin America and the Caribbean	América Latina y el Caribe	F	15_19	27118.2	27096.4	26348.2	25579.1	25396.9	25044.9	24320.8	23456	22609.1	21775.6	21051.1	20426.2	19759.9	19077.4	18415.6	17777.2	17200.6	16666.9	16161.9
Latin America and the Caribbean	América Latina y el Caribe	F	20_24	26151.1	26808	26807.4	26185	25436.7	25249.6	24901.2	24184.9	23326.6	22484.6	21655.4	20934.6	20312.9	19649.5	18969.8	18310.3	17674	17099.3	16567.2
Latin America and the Caribbean	América Latina y el Caribe	F	25_29	25067.4	25831.2	26561.5	26641.5	26034.3	25276.9	25094.8	24755	24046.6	23194.4	22357.9	21533.6	20817	20199	19539.1	18862.4	18205.8	17572	16999.6
Latin America and the Caribbean	América Latina y el Caribe	F	30_34	23149.6	24768.8	25636	26383.7	26495.6	25874.4	25125.8	24952.5	24620.5	23919.2	23073.6	22243.3	21424.6	20712.9	20099.3	19443.4	18770.3	18117	17486.2
Latin America and the Caribbean	América Latina y el Caribe	F	35_39	21149.5	22896.8	24592	25442.9	26222.1	26321	25711.4	24975.6	24811.4	24487.3	23794.5	22957.2	22134.5	21322.6	20617	20008.6	19357.6	18689.1	18039.9
Latin America and the Caribbean	América Latina y el Caribe	F	40_44	19532.7	20899.5	22682	24367.4	25245.7	26017	26127	25533.1	24812.2	24657.9	24343.8	23661.7	22834.9	22021.7	21218.5	20520.7	19919.1	19274.4	18611.8
Latin America and the Caribbean	América Latina y el Caribe	F	45_49	17680.5	19241.9	20600.7	22401.8	24102	24979.6	25761.1	25886.9	25312.7	24610.3	24469.3	24168.6	23501.2	22688.4	21888.2	21097.1	20409.7	19817.5	19181.6
Latin America and the Caribbean	América Latina y el Caribe	F	5_9	26815.1	25897.7	25553.1	25189.2	24464.3	23589.7	22733.5	21893.7	21164.1	20535	19864.9	19179.1	18514.4	17873.4	17294.6	16758.8	16252.2	15748.1	15257.3
Latin America and the Caribbean	América Latina y el Caribe	F	50_54	14915.1	17328.8	18876.8	20238	22045.8	23741.2	24630.9	25426	25572	25023.6	24346.8	24224.1	23942.6	23295.1	22502	21720.1	20945.7	20273.1	19693.9
Latin America and the Caribbean	América Latina y el Caribe	F	55_59	12465.2	14499.7	16865.4	18401.8	19772.2	21569.4	23263.1	24169.8	24981.9	25154.4	24640.7	23998.8	23900.9	23645.8	23026.1	22259.7	21502.7	20751.2	20099
Latin America and the Caribbean	América Latina y el Caribe	F	60_64	9666.75	11954.9	13930.1	16231.8	17763.5	19136.4	20924	22613.7	23541.3	24376.4	24586.2	24120.6	23527.4	23464.1	23246.6	22665.7	21936.6	21214.6	20495.2
Latin America and the Caribbean	América Latina y el Caribe	F	65_69	7499.75	9068.72	11252.2	13132	15368.3	16884.4	18252.1	20021.8	21702.6	22655.2	23520.1	23780.1	23380.3	22853.8	22838.7	22674.4	22147.4	21470.8	20798
Latin America and the Caribbean	América Latina y el Caribe	F	70_74	5903.72	6796.61	8254.05	10275.7	12062.7	14200.8	15677.8	17025.7	18758.1	20414.4	21391.2	22287.8	22611.1	22297.4	21860.5	21908.9	21816.2	21363.8	20760.4
Latin America and the Caribbean	América Latina y el Caribe	F	75_79	4306.91	5044.01	5848.37	7150.89	8976.32	10624.7	12599.2	14000.4	15297.9	16954.5	18554.6	19545	20467.5	20864.3	20663.3	20345.8	20475.4	20477.7	20128.5
Latin America and the Caribbean	América Latina y el Caribe	F	80_84	2899.32	3345.99	3955.09	4636.09	5737.49	7287.76	8711.18	10430.2	11691.6	12881.2	14392.9	15872.7	16845.4	17765.4	18235.9	18174.9	18008.6	18235	18355.1
Latin America and the Caribbean	América Latina y el Caribe	F	85_89	1485.74	1903.19	2250.22	2706.74	3219.74	4054.53	5219.76	6322.21	7667.16	8695.87	9688.77	10948.1	12208.9	13092	13946.6	14465.1	14552.8	14557.1	14879.2
Latin America and the Caribbean	América Latina y el Caribe	F	90_94	562.161	763.344	1024.04	1238.89	1521.2	1844.47	2365.36	3095.79	3812.2	4698.5	5407.92	6110.59	7010.15	7937.12	8631.77	9324.69	9814.22	10008.6	10150.5
Latin America and the Caribbean	América Latina y el Caribe	F	95_99	151.877	202.307	293.495	407.014	503.754	635.355	784.065	1027.01	1371.3	1723.43	2168.07	2542.25	2926.04	3424.73	3961.74	4395.36	4841.49	5206	5415.77
Latin America and the Caribbean	América Latina y el Caribe	F	Total edades	299936	316797	332334	346705	359269	369674	377869	383896	387829	389677	389548	387591	383997	378973	372765	365668	357965	349909	341700
Latin America and the Caribbean	América Latina y el Caribe	M	0_4	27171	26907.2	26420.3	25665.2	24750.4	23855.9	22978.1	22216.9	21561	20861	20143.6	19447.6	18775.8	18168.9	17606.6	17074.7	16545.5	16030.1	15539.5
Latin America and the Caribbean	América Latina y el Caribe	M	10_14	28366.5	27746.1	26680.9	26571.4	26263.4	25523.6	24621.4	23740.7	22875.5	22123.9	21475.6	20782.1	20070.3	19379.3	18711.6	18108.3	17549	17019.7	16492.8
Latin America and the Caribbean	América Latina y el Caribe	M	100 y más	9.761	14.279	19.858	28.667	40.138	51.644	66.985	84.799	113.175	155.796	207.032	276.883	346.44	423.557	521.197	639.438	753.453	873.005	979.119
Latin America and the Caribbean	América Latina y el Caribe	M	15_19	28032.6	27983.4	27198	26520.2	26427.7	26124.6	25395.3	24503.7	23633.1	22775.4	22030	21386.8	20697.7	19989.8	19302	18637.1	18036.2	17479	16951.5
Latin America and the Caribbean	América Latina y el Caribe	M	20_24	26405.4	27390.9	27229.7	26858.5	26222	26139	25856.6	25152.1	24284.3	23431.5	22589.3	21856.7	21224	20544.1	19844.1	19163.2	18504.2	17908.5	17355.7
Latin America and the Caribbean	América Latina y el Caribe	M	25_29	24754.4	25734.2	26751.1	26834.1	26497.5	25875.7	25816.7	25563.5	24887.8	24043.3	23211.2	22386.8	21669.1	21048.9	20379.9	19689.4	19016.9	18365.3	17775.9
Latin America and the Caribbean	América Latina y el Caribe	M	30_34	22351.6	24207.5	25331	26349.3	26483.6	26148.6	25557.7	25524.8	25298.1	24646.2	23823.7	23011	22203.7	21500.2	20892.1	20233.8	19552.8	18888.8	18244.6
Latin America and the Caribbean	América Latina y el Caribe	M	35_39	20077	21883.8	23887.8	24930.3	25989	26124	25818.4	25260.5	25252.6	25049.5	24420.8	23619.8	22826.2	22035.5	21346.2	20750.2	20102.8	19431.6	18776.2
Latin America and the Caribbean	América Latina y el Caribe	M	40_44	18303.6	19623.5	21580	23462.8	24539.8	25596.2	25757.6	25485	24961	24977.4	24798.5	24193.9	23415.3	22641.6	21868.5	21194.4	20611.3	19975.8	19315.5
Latin America and the Caribbean	América Latina y el Caribe	M	45_49	16511.3	17818.3	19263.9	21104.2	22996.5	24079.4	25152.3	25345.6	25109.6	24622.6	24665.8	24513.9	23936.4	23183.5	22432.8	21680.3	21024	20456.4	19835.3
Latin America and the Caribbean	América Latina y el Caribe	M	5_9	27898.9	27014.3	26644.3	26326.6	25585.6	24676.8	23790.7	22920.8	22165.7	21514.4	20818.4	20104.5	19411.5	18742.2	18137.5	17577.1	17046.8	16519	16004.8
Latin America and the Caribbean	América Latina y el Caribe	M	50_54	13737.3	15938	17335.4	18687.3	20525.9	22407.5	23510.1	24604.1	24835.7	24643.7	24201.7	24277	24158.2	23614.1	22893.2	22171.5	21445.3	20811.9	20264.3
Latin America and the Caribbean	América Latina y el Caribe	M	55_59	11337.8	13094.2	15284.9	16603.2	17957.3	19774.3	21647.2	22775.1	23894.3	24173.5	24035.9	23649.9	23764.5	23688	23186.8	22507	21823.1	21131.7	20528.7
Latin America and the Caribbean	América Latina y el Caribe	M	60_64	8649.06	10597	12296.9	14358.6	15666.2	17012.4	18804.7	20663.6	21820.2	22968.5	23306.6	23236	22919.5	23083	23060.4	22614.2	21987.9	21353.9	20708.6
Latin America and the Caribbean	América Latina y el Caribe	M	65_69	6504.38	7820.02	9636.01	11201.4	13163.8	14448.8	15777.6	17533.4	19369.7	20556.8	21736	22143.5	22153.4	21923.3	22146.2	22190.8	21815.3	21258.7	20690.6
Latin America and the Caribbean	América Latina y el Caribe	M	70_74	4831.86	5590.04	6779.28	8391.18	9836.68	11660.7	12899.7	14191.7	15887	17676.3	18882.1	20079.5	20559.5	20659.9	20530.7	20820.2	20944.6	20656.6	20190
Latin America and the Caribbean	América Latina y el Caribe	M	75_79	3249.73	3854.45	4499.31	5507.46	6896.45	8177.59	9802.91	10958.4	12178.8	13767.2	15460.1	16650.4	17835.1	18380.1	18574.7	18558.1	18916.4	19128.6	18948.6
Latin America and the Caribbean	América Latina y el Caribe	M	80_84	1964.45	2291.78	2762.49	3266.63	4060.29	5164.96	6213.31	7560.89	8574.04	9659.35	11058	12563.4	13673	14783.9	15364.6	15644.4	15744.1	16158.1	16458.3
Latin America and the Caribbean	América Latina y el Caribe	M	85_89	887.933	1135.16	1365.79	1686.42	2029.95	2574.09	3334.8	4086.91	5072.88	5860.87	6716.18	7805.98	8998.16	9922.02	10856.4	11408.1	11733.2	11922.3	12354.7
Latin America and the Caribbean	América Latina y el Caribe	M	90_94	298.308	398.295	529.869	655.828	825.268	1013.69	1311.86	1735.36	2175.12	2766.87	3265.61	3811.85	4506.97	5284.99	5918.99	6569.99	7000.32	7290.64	7504.62
Latin America and the Caribbean	América Latina y el Caribe	M	95_99	73.247	94.126	131.815	181.264	227.68	292.306	365.137	482.881	653.928	841.519	1100.65	1328.55	1581.77	1905.65	2280.25	2601.72	2937.85	3184.96	3374.04
Latin America and the Caribbean	América Latina y el Caribe	M	Total edades	291416	307137	321629	335191	346985	356722	364479	370391	374604	377116	377947	377126	374727	370903	365855	359834	353091	345844	338293
Antigua and Barbuda	Antigua y Barbuda	F	0_4	3.436	3.565	3.625	3.49	3.354	3.227	3.166	3.129	3.089	3.002	2.901	2.813	2.748	2.695	2.642	2.579	2.507	2.445	2.39
Antigua and Barbuda	Antigua y Barbuda	F	10_14	3.798	3.494	3.369	3.557	3.618	3.483	3.35	3.222	3.162	3.125	3.086	3	2.896	2.811	2.746	2.69	2.639	2.577	2.506
Antigua and Barbuda	Antigua y Barbuda	F	100 y más	0.001	0.001	0.001	0.002	0.002	0.003	0.003	0.004	0.006	0.009	0.015	0.023	0.031	0.038	0.045	0.053	0.063	0.074	0.09
Antigua and Barbuda	Antigua y Barbuda	F	15_19	3.652	3.761	3.49	3.364	3.552	3.613	3.479	3.348	3.22	3.159	3.123	3.085	2.997	2.896	2.81	2.746	2.69	2.639	2.574
Antigua and Barbuda	Antigua y Barbuda	F	20_24	3.545	3.682	3.752	3.481	3.357	3.546	3.608	3.473	3.343	3.215	3.154	3.12	3.081	2.994	2.891	2.808	2.743	2.69	2.638
Antigua and Barbuda	Antigua y Barbuda	F	25_29	3.667	3.703	3.672	3.744	3.472	3.351	3.539	3.6	3.467	3.337	3.21	3.151	3.115	3.076	2.99	2.889	2.806	2.741	2.686
Antigua and Barbuda	Antigua y Barbuda	F	30_34	3.712	3.738	3.691	3.662	3.733	3.463	3.343	3.531	3.591	3.46	3.331	3.205	3.147	3.11	3.072	2.988	2.886	2.802	2.738
Antigua and Barbuda	Antigua y Barbuda	F	35_39	3.861	3.732	3.722	3.674	3.647	3.719	3.451	3.332	3.519	3.582	3.452	3.323	3.199	3.139	3.105	3.067	2.983	2.881	2.797
Antigua and Barbuda	Antigua y Barbuda	F	40_44	3.695	3.815	3.707	3.697	3.654	3.626	3.7	3.434	3.316	3.505	3.568	3.439	3.312	3.187	3.13	3.096	3.059	2.976	2.874
Antigua and Barbuda	Antigua y Barbuda	F	45_49	3.38	3.701	3.774	3.67	3.662	3.623	3.599	3.672	3.411	3.295	3.483	3.548	3.421	3.297	3.173	3.115	3.084	3.047	2.966
Antigua and Barbuda	Antigua y Barbuda	F	5_9	3.373	3.372	3.56	3.621	3.485	3.352	3.224	3.163	3.127	3.087	3	2.898	2.812	2.747	2.695	2.64	2.577	2.506	2.443
Antigua and Barbuda	Antigua y Barbuda	F	50_54	2.702	3.328	3.64	3.719	3.617	3.615	3.578	3.556	3.633	3.377	3.262	3.454	3.519	3.395	3.273	3.152	3.097	3.066	3.03
Antigua and Barbuda	Antigua y Barbuda	F	55_59	1.972	2.588	3.247	3.557	3.639	3.546	3.549	3.517	3.5	3.579	3.329	3.221	3.413	3.479	3.359	3.242	3.122	3.071	3.04
Antigua and Barbuda	Antigua y Barbuda	F	60_64	1.578	1.927	2.491	3.133	3.44	3.528	3.444	3.454	3.428	3.419	3.502	3.263	3.161	3.353	3.423	3.308	3.196	3.082	3.034
Antigua and Barbuda	Antigua y Barbuda	F	65_69	1.188	1.492	1.807	2.346	2.961	3.266	3.36	3.293	3.311	3.298	3.296	3.386	3.161	3.069	3.264	3.337	3.232	3.128	3.021
Antigua and Barbuda	Antigua y Barbuda	F	70_74	0.842	1.037	1.338	1.632	2.133	2.71	3.007	3.112	3.064	3.098	3.099	3.111	3.207	3.007	2.93	3.124	3.206	3.112	3.021
Antigua and Barbuda	Antigua y Barbuda	F	75_79	0.673	0.705	0.859	1.121	1.384	1.828	2.345	2.626	2.741	2.721	2.774	2.794	2.825	2.931	2.764	2.707	2.903	2.993	2.92
Antigua and Barbuda	Antigua y Barbuda	F	80_84	0.533	0.532	0.505	0.627	0.833	1.046	1.403	1.828	2.077	2.199	2.213	2.282	2.326	2.377	2.494	2.373	2.348	2.541	2.643
Antigua and Barbuda	Antigua y Barbuda	F	85_89	0.233	0.28	0.293	0.285	0.364	0.499	0.642	0.884	1.178	1.37	1.482	1.524	1.604	1.667	1.734	1.85	1.79	1.8	1.978
Antigua and Barbuda	Antigua y Barbuda	F	90_94	0.062	0.078	0.101	0.11	0.112	0.149	0.211	0.281	0.402	0.555	0.668	0.746	0.792	0.859	0.921	0.984	1.08	1.075	1.109
Antigua and Barbuda	Antigua y Barbuda	F	95_99	0.009	0.012	0.015	0.022	0.023	0.026	0.035	0.054	0.076	0.112	0.162	0.204	0.239	0.265	0.301	0.336	0.375	0.428	0.443
Antigua and Barbuda	Antigua y Barbuda	F	Total edades	45.912	48.543	50.659	52.514	54.042	55.219	56.036	56.513	56.661	56.504	56.11	55.59	55.006	54.392	53.762	53.084	52.386	51.674	50.941
Antigua and Barbuda	Antigua y Barbuda	M	0_4	3.543	3.673	3.73	3.589	3.452	3.32	3.257	3.222	3.179	3.091	2.986	2.898	2.831	2.775	2.72	2.654	2.582	2.517	2.46
Antigua and Barbuda	Antigua y Barbuda	M	10_14	3.827	3.569	3.445	3.664	3.72	3.582	3.447	3.314	3.252	3.216	3.175	3.088	2.983	2.895	2.827	2.77	2.719	2.652	2.581
Antigua and Barbuda	Antigua y Barbuda	M	100 y más	0.002	0.003	0.003	0.003	0.003	0.004	0.005	0.007	0.01	0.014	0.021	0.03	0.039	0.046	0.055	0.066	0.078	0.097	0.117
Antigua and Barbuda	Antigua y Barbuda	M	15_19	3.652	3.844	3.563	3.44	3.657	3.714	3.577	3.441	3.31	3.249	3.214	3.171	3.084	2.981	2.893	2.825	2.77	2.719	2.651
Antigua and Barbuda	Antigua y Barbuda	M	20_24	3.316	3.661	3.827	3.548	3.427	3.645	3.703	3.566	3.432	3.301	3.241	3.205	3.166	3.079	2.976	2.89	2.821	2.765	2.714
Antigua and Barbuda	Antigua y Barbuda	M	25_29	3.259	3.393	3.643	3.808	3.531	3.413	3.63	3.69	3.555	3.422	3.294	3.232	3.2	3.158	3.074	2.971	2.885	2.817	2.761
Antigua and Barbuda	Antigua y Barbuda	M	30_34	3.245	3.328	3.375	3.626	3.792	3.518	3.4	3.618	3.676	3.544	3.413	3.285	3.226	3.192	3.151	3.068	2.966	2.88	2.812
Antigua and Barbuda	Antigua y Barbuda	M	35_39	3.183	3.24	3.306	3.355	3.604	3.77	3.499	3.384	3.601	3.661	3.53	3.399	3.272	3.215	3.183	3.143	3.061	2.958	2.872
Antigua and Barbuda	Antigua y Barbuda	M	40_44	3.199	3.218	3.209	3.278	3.328	3.576	3.742	3.475	3.361	3.579	3.643	3.511	3.383	3.259	3.202	3.171	3.132	3.052	2.949
Antigua and Barbuda	Antigua y Barbuda	M	45_49	2.925	3.235	3.17	3.164	3.235	3.287	3.534	3.701	3.44	3.329	3.549	3.612	3.485	3.36	3.237	3.182	3.153	3.115	3.035
Antigua and Barbuda	Antigua y Barbuda	M	5_9	3.45	3.449	3.668	3.724	3.585	3.448	3.316	3.254	3.218	3.176	3.09	2.985	2.896	2.828	2.771	2.72	2.653	2.581	2.516
Antigua and Barbuda	Antigua y Barbuda	M	50_54	2.425	2.899	3.159	3.098	3.096	3.169	3.224	3.472	3.639	3.387	3.282	3.501	3.566	3.445	3.324	3.204	3.152	3.125	3.088
Antigua and Barbuda	Antigua y Barbuda	M	55_59	1.761	2.301	2.786	3.041	2.99	2.994	3.071	3.131	3.377	3.547	3.307	3.209	3.431	3.5	3.384	3.269	3.154	3.105	3.082
Antigua and Barbuda	Antigua y Barbuda	M	60_64	1.397	1.721	2.167	2.631	2.881	2.843	2.855	2.937	3.003	3.248	3.42	3.199	3.112	3.332	3.407	3.301	3.193	3.086	3.04
Antigua and Barbuda	Antigua y Barbuda	M	65_69	1.073	1.325	1.578	1.995	2.437	2.677	2.653	2.675	2.765	2.839	3.081	3.259	3.057	2.982	3.205	3.284	3.188	3.091	2.993
Antigua and Barbuda	Antigua y Barbuda	M	70_74	0.712	0.915	1.163	1.395	1.776	2.181	2.412	2.405	2.44	2.537	2.62	2.859	3.04	2.865	2.807	3.027	3.112	3.03	2.945
Antigua and Barbuda	Antigua y Barbuda	M	75_79	0.545	0.589	0.741	0.953	1.156	1.483	1.84	2.053	2.067	2.116	2.221	2.313	2.547	2.727	2.587	2.549	2.764	2.853	2.79
Antigua and Barbuda	Antigua y Barbuda	M	80_84	0.344	0.379	0.418	0.537	0.698	0.858	1.115	1.403	1.588	1.62	1.684	1.791	1.889	2.104	2.279	2.182	2.167	2.367	2.46
Antigua and Barbuda	Antigua y Barbuda	M	85_89	0.178	0.194	0.217	0.245	0.32	0.426	0.534	0.708	0.908	1.049	1.094	1.159	1.258	1.349	1.528	1.678	1.628	1.635	1.805
Antigua and Barbuda	Antigua y Barbuda	M	90_94	0.067	0.073	0.081	0.091	0.106	0.142	0.194	0.25	0.342	0.453	0.539	0.579	0.63	0.701	0.77	0.892	0.998	0.985	1.005
Antigua and Barbuda	Antigua y Barbuda	M	95_99	0.015	0.019	0.02	0.02	0.023	0.029	0.039	0.057	0.077	0.11	0.152	0.188	0.21	0.235	0.272	0.308	0.369	0.424	0.431
Antigua and Barbuda	Antigua y Barbuda	M	Total edades	42.118	45.028	47.269	49.205	50.817	52.079	53.047	53.763	54.24	54.488	54.556	54.473	54.305	54.028	53.652	53.154	52.545	51.854	51.107
Argentina	Argentina	F	0_4	1769.82	1822.77	1833.22	1815.33	1797.34	1770.6	1746.37	1718.41	1691.44	1660.09	1623.82	1588.7	1552.83	1520.17	1486.24	1454.46	1421.81	1386.06	1353.58
Argentina	Argentina	F	10_14	1716.69	1740.81	1766.04	1819.33	1830.06	1812.43	1794.68	1768.13	1744.12	1716.37	1689.59	1658.43	1622.31	1587.34	1551.61	1519.06	1485.24	1453.56	1420.99
Argentina	Argentina	F	100 y más	1.573	2.409	3.423	4.729	6.15	7.222	8.472	10.55	13.633	17.046	20.761	25.548	30.806	39.174	51.37	60.211	72.39	87.362	99.858
Argentina	Argentina	F	15_19	1747.74	1715.77	1739.69	1764.79	1818	1828.72	1811.07	1793.38	1767	1743.13	1715.5	1688.86	1657.8	1621.78	1586.9	1551.26	1518.78	1485.04	1453.41
Argentina	Argentina	F	20_24	1665.01	1746.84	1714.6	1738.21	1763.15	1816.19	1826.73	1809.12	1791.67	1765.5	1741.81	1714.37	1687.88	1656.99	1621.12	1586.38	1550.85	1518.47	1484.83
Argentina	Argentina	F	25_29	1580.82	1663.58	1745.04	1712.63	1736.1	1760.92	1813.72	1824.29	1806.93	1789.7	1763.74	1740.27	1712.99	1686.69	1655.96	1620.24	1585.64	1550.25	1517.98
Argentina	Argentina	F	30_34	1586.58	1577.65	1660.24	1741.38	1709.11	1732.58	1757.36	1810.2	1821.02	1803.95	1787	1761.31	1738.06	1711.04	1684.94	1654.41	1618.88	1584.46	1549.23
Argentina	Argentina	F	35_39	1380.9	1580.67	1572.13	1654.47	1735.53	1703.64	1727.24	1752.25	1805.33	1816.48	1799.79	1783.19	1757.87	1734.95	1708.23	1682.42	1652.16	1616.89	1582.69
Argentina	Argentina	F	40_44	1229.15	1372.6	1571.74	1563.58	1645.89	1727.01	1695.71	1719.7	1745.16	1798.52	1810.12	1793.95	1777.84	1753	1730.53	1704.24	1678.81	1648.93	1614.01
Argentina	Argentina	F	45_49	1165.27	1216.8	1359.57	1557.41	1550.12	1632.59	1713.86	1683.63	1708.32	1734.42	1788.22	1800.53	1785.13	1769.76	1745.66	1723.85	1698.2	1673.38	1644.05
Argentina	Argentina	F	5_9	1742.27	1767.44	1820.69	1831.32	1813.59	1795.76	1769.13	1745.02	1717.17	1690.32	1659.08	1622.89	1587.86	1552.07	1519.48	1485.61	1453.89	1421.28	1385.58
Argentina	Argentina	F	50_54	1069.71	1146.64	1198.26	1339.82	1536.1	1530.28	1613	1694.64	1666.09	1691.75	1718.76	1773.27	1786.58	1772.33	1758.08	1735.05	1714.2	1689.54	1665.57
Argentina	Argentina	F	55_59	985.477	1043.58	1119.82	1171.65	1311.89	1506.19	1502.41	1585.57	1667.89	1641.63	1668.64	1697.04	1752.5	1767.24	1754.69	1741.95	1720.42	1701.02	1677.66
Argentina	Argentina	F	60_64	871.903	949.178	1006.67	1082.3	1134.86	1273.46	1464.94	1464.04	1547.98	1631.12	1607.98	1637.03	1667.27	1724.1	1740.9	1730.61	1720.02	1700.65	1683.13
Argentina	Argentina	F	65_69	722.371	824.015	899.258	956.584	1031.7	1085.17	1221.21	1408.71	1411.65	1496.31	1580.32	1561.46	1593.01	1625.73	1684.36	1703.8	1696.59	1688.97	1672.42
Argentina	Argentina	F	70_74	596.756	661.678	758.347	831.381	888.323	962.196	1016.24	1148.16	1329.48	1337.1	1422.04	1506.8	1493.44	1528.17	1563.88	1624.61	1647.55	1644.53	1640.85
Argentina	Argentina	F	75_79	497.082	516.326	577.676	666.807	735.81	791.092	862.176	916.019	1040.74	1211.77	1224.99	1309.24	1393.98	1388.1	1426.45	1465.99	1529.12	1556.6	1559.43
Argentina	Argentina	F	80_84	373.315	385.157	406.456	459.971	536.378	597.64	648.868	713.921	765.329	877.43	1030.29	1050	1131.32	1214.1	1217.68	1260.44	1304.51	1369.6	1403.15
Argentina	Argentina	F	85_89	203.755	237.144	251.28	269.89	310.268	367.302	415.629	458.139	511.41	556.386	646.833	769.895	795.376	868.582	943.734	958.513	1004.43	1051.63	1116.7
Argentina	Argentina	F	90_94	74.531	93.986	114.056	123.865	136.076	159.924	193.678	224.162	252.615	288.445	320.697	380.997	463.437	489.291	545.418	605.055	627.25	670.45	715.658
Argentina	Argentina	F	95_99	16.265	21.238	28.42	35.57	39.807	45.078	54.658	68.3	81.616	95.016	111.989	128.673	157.931	198.55	216.556	249.347	285.694	305.935	337.377
Argentina	Argentina	F	Total edades	20997	22086.3	23146.6	24141	25066.3	25906	26657.2	27316.3	27886.6	28362.5	28732	28992.5	29146.2	29209.2	29193.8	29117.5	28986.5	28804.6	28578.2
Argentina	Argentina	M	0_4	1836.19	1891.83	1903.43	1885.5	1867.24	1839.87	1815.14	1786.49	1758.73	1726.4	1688.68	1652.17	1614.85	1580.91	1545.62	1512.57	1478.63	1441.43	1407.6
Argentina	Argentina	M	10_14	1776.73	1803.86	1831.22	1887.34	1899.35	1881.85	1863.96	1836.95	1812.56	1784.19	1756.69	1724.56	1687.04	1650.68	1613.51	1579.67	1544.5	1511.55	1477.7
Argentina	Argentina	M	100 y más	0.374	0.518	0.695	0.955	1.247	1.527	1.836	2.379	3.248	4.285	5.56	7.325	9.533	13.074	18.382	22.61	28.215	35.032	40.566
Argentina	Argentina	M	15_19	1796.87	1772.87	1799.76	1827.22	1883.5	1895.8	1878.56	1861.03	1834.43	1810.41	1782.34	1755.13	1723.22	1685.88	1649.69	1612.66	1578.94	1543.87	1511.02
Argentina	Argentina	M	20_24	1680.85	1787.28	1762.74	1789.87	1817.92	1874.71	1887.6	1871.24	1854.71	1829	1805.72	1778.34	1751.66	1720.21	1683.29	1647.47	1610.74	1577.3	1542.47
Argentina	Argentina	M	25_29	1573.06	1670.21	1775.21	1751.29	1779.02	1807.8	1864.99	1878.73	1863.51	1847.94	1823.12	1800.65	1773.89	1747.75	1716.82	1680.32	1644.88	1608.52	1575.37
Argentina	Argentina	M	30_34	1546.12	1562.52	1658.74	1763.36	1740.39	1768.8	1798.16	1855.93	1870.63	1856.36	1841.65	1817.63	1795.79	1769.57	1743.95	1713.45	1677.34	1642.28	1606.25
Argentina	Argentina	M	35_39	1311.91	1533.68	1550.3	1646.23	1750.87	1729.02	1758.11	1788.24	1846.75	1862.31	1848.96	1835.09	1811.77	1790.52	1764.88	1739.74	1709.68	1674.02	1639.32
Argentina	Argentina	M	40_44	1150.49	1297.8	1518.16	1535.31	1631.3	1736.16	1715.58	1745.59	1776.73	1835.99	1852.5	1840.18	1827.13	1804.57	1784.04	1759.02	1734.42	1704.91	1669.74
Argentina	Argentina	M	45_49	1077.81	1131.59	1278.27	1496.38	1514.68	1610.95	1716.09	1697.35	1728.71	1761.09	1821.27	1839.01	1827.89	1815.89	1794.38	1774.72	1750.53	1726.72	1697.91
Argentina	Argentina	M	5_9	1805.9	1833.1	1889.13	1901	1883.35	1865.31	1838.15	1813.62	1785.12	1757.51	1725.29	1687.68	1651.26	1614.03	1580.15	1544.93	1511.94	1478.05	1440.91
Argentina	Argentina	M	50_54	987.932	1048.6	1103.47	1248.18	1463.38	1483.64	1580.36	1686.07	1670.24	1703.49	1737.66	1799.2	1818.5	1809.07	1798.67	1778.62	1760.27	1737.38	1714.7
Argentina	Argentina	M	55_59	899.824	942.417	1003.39	1058.61	1200.75	1411.74	1435.17	1532.79	1639.66	1628.24	1664.43	1701.36	1764.62	1786.24	1779.46	1771.4	1753.59	1737.39	1716.42
Argentina	Argentina	M	60_64	771.384	833.869	877.065	937.898	994.067	1132.73	1337.66	1365.76	1464.93	1573.34	1568.24	1608.54	1648.79	1714.3	1739.16	1735.99	1731.19	1716.73	1703.48
Argentina	Argentina	M	65_69	595.602	685.959	745.751	789.848	850.623	907.9	1041.6	1238.2	1272.52	1373.35	1483.6	1486.48	1531.16	1575.38	1643.43	1672.27	1673.74	1673.39	1663.28
Argentina	Argentina	M	70_74	446.618	498.431	578.876	635.952	680.478	740.194	797.874	924.247	1109.13	1150.28	1252.19	1363	1374.26	1423.43	1471.59	1541.98	1575.3	1582.49	1587.63
Argentina	Argentina	M	75_79	326.417	341.298	385.738	454.799	506.716	549.616	606.188	662.381	777.56	945.438	992.91	1092.73	1200.4	1220.2	1272.6	1324.3	1395.82	1433.55	1447.51
Argentina	Argentina	M	80_84	198.259	214.327	228.228	263.562	316.812	359.61	397.733	447.265	498.111	596.116	738.526	788.258	879.617	978.312	1004.8	1058.53	1111.56	1181.1	1222.84
Argentina	Argentina	M	85_89	87.168	102.058	113.405	124.379	147.3	181.369	211.339	240.016	277.082	317.207	390.135	494.894	539.281	613.104	692.585	722.414	771.807	820.674	883.206
Argentina	Argentina	M	90_94	24.9	31.455	38.29	44.162	49.902	60.792	77.32	93.158	109.425	131.077	155.796	198.002	258.653	289.506	336.644	389.053	414.42	451.214	489.252
Argentina	Argentina	M	95_99	4.345	5.483	7.286	9.257	11.022	12.833	16.217	21.436	26.887	33.066	41.566	51.573	68.166	92.346	106.654	128.056	152.493	167.012	187.15
Argentina	Argentina	M	Total edades	19898.8	20989.2	22049.1	23051.1	23989.9	24852.2	25639.6	26348.9	26980.7	27527.1	27976.8	28321.8	28557.5	28695	28740.3	28709.8	28610	28444.6	28224.3
Aruba	Aruba	F	0_4	3.257	2.753	2.973	3.117	3.227	3.228	3.058	2.873	2.789	2.821	2.863	2.854	2.773	2.666	2.587	2.564	2.56	2.55	2.509
Aruba	Aruba	F	10_14	3.693	3.523	3.353	2.831	3.031	3.165	3.265	3.256	3.08	2.893	2.808	2.839	2.885	2.875	2.793	2.688	2.609	2.585	2.582
Aruba	Aruba	F	100 y más	0.002	0.003	0.004	0.004	0.006	0.009	0.013	0.018	0.028	0.042	0.06	0.081	0.088	0.095	0.102	0.103	0.105	0.148	0.182
Aruba	Aruba	F	15_19	3.525	3.739	3.559	3.381	2.852	3.049	3.179	3.275	3.263	3.087	2.902	2.817	2.848	2.892	2.883	2.802	2.697	2.619	2.594
Aruba	Aruba	F	20_24	2.506	3.551	3.759	3.573	3.393	2.861	3.056	3.184	3.278	3.267	3.091	2.905	2.82	2.853	2.897	2.889	2.806	2.703	2.624
Aruba	Aruba	F	25_29	2.929	2.588	3.613	3.806	3.612	3.422	2.885	3.074	3.196	3.291	3.279	3.106	2.92	2.836	2.868	2.913	2.906	2.825	2.719
Aruba	Aruba	F	30_34	3.559	3.047	2.682	3.686	3.862	3.657	3.459	2.913	3.096	3.219	3.314	3.303	3.13	2.942	2.86	2.893	2.937	2.928	2.848
Aruba	Aruba	F	35_39	3.961	3.655	3.125	2.743	3.73	3.895	3.682	3.478	2.928	3.112	3.235	3.33	3.319	3.147	2.962	2.879	2.912	2.956	2.95
Aruba	Aruba	F	40_44	4.412	4.032	3.712	3.171	2.779	3.753	3.911	3.693	3.486	2.939	3.121	3.246	3.342	3.331	3.161	2.976	2.893	2.928	2.971
Aruba	Aruba	F	45_49	5.038	4.44	4.054	3.725	3.182	2.789	3.75	3.906	3.687	3.482	2.939	3.121	3.246	3.344	3.334	3.164	2.981	2.899	2.933
Aruba	Aruba	F	5_9	3.455	3.299	2.787	2.999	3.137	3.243	3.239	3.065	2.879	2.795	2.826	2.869	2.861	2.779	2.674	2.596	2.571	2.569	2.559
Aruba	Aruba	F	50_54	4.415	4.992	4.403	4.02	3.698	3.161	2.771	3.723	3.878	3.663	3.462	2.924	3.107	3.233	3.33	3.321	3.153	2.973	2.893
Aruba	Aruba	F	55_59	3.657	4.327	4.897	4.325	3.955	3.641	3.117	2.733	3.677	3.833	3.625	3.428	2.897	3.081	3.207	3.305	3.298	3.134	2.956
Aruba	Aruba	F	60_64	2.795	3.543	4.196	4.759	4.211	3.858	3.559	3.05	2.679	3.61	3.769	3.567	3.377	2.858	3.042	3.168	3.269	3.263	3.104
Aruba	Aruba	F	65_69	2.039	2.646	3.363	3.996	4.543	4.033	3.705	3.426	2.944	2.591	3.5	3.66	3.473	3.294	2.791	2.978	3.105	3.209	3.207
Aruba	Aruba	F	70_74	1.695	1.843	2.406	3.071	3.669	4.193	3.74	3.452	3.206	2.767	2.445	3.313	3.477	3.309	3.148	2.676	2.861	2.99	3.098
Aruba	Aruba	F	75_79	1.163	1.409	1.549	2.038	2.625	3.165	3.646	3.278	3.048	2.851	2.477	2.204	3.001	3.169	3.031	2.897	2.476	2.659	2.79
Aruba	Aruba	F	80_84	0.672	0.839	1.031	1.149	1.534	2.005	2.45	2.859	2.602	2.45	2.319	2.035	1.83	2.516	2.68	2.585	2.492	2.147	2.324
Aruba	Aruba	F	85_89	0.291	0.376	0.48	0.608	0.694	0.948	1.268	1.584	1.885	1.751	1.678	1.617	1.445	1.319	1.84	1.99	1.947	1.902	1.661
Aruba	Aruba	F	90_94	0.113	0.111	0.15	0.201	0.263	0.313	0.442	0.609	0.784	0.963	0.92	0.905	0.896	0.821	0.767	1.095	1.209	1.209	1.206
Aruba	Aruba	F	95_99	0.023	0.026	0.028	0.039	0.054	0.076	0.096	0.141	0.202	0.272	0.347	0.346	0.351	0.361	0.341	0.33	0.486	0.553	0.571
Aruba	Aruba	F	Total edades	53.2	54.742	56.124	57.242	58.057	58.464	58.291	57.59	56.615	55.699	54.98	54.47	54.086	53.721	53.298	52.812	52.273	51.749	51.281
Aruba	Aruba	M	0_4	3.402	2.874	3.107	3.261	3.38	3.382	3.207	3.014	2.929	2.962	3.008	2.995	2.913	2.802	2.718	2.693	2.69	2.679	2.634
Aruba	Aruba	M	10_14	3.801	3.643	3.447	2.909	3.133	3.282	3.395	3.394	3.215	3.023	2.938	2.97	3.017	3.007	2.922	2.813	2.729	2.704	2.703
Aruba	Aruba	M	100 y más	0	0	0	0.001	0.001	0.001	0.001	0.002	0.003	0.005	0.009	0.013	0.016	0.02	0.023	0.027	0.034	0.056	0.07
Aruba	Aruba	M	15_19	3.781	3.811	3.651	3.451	2.914	3.137	3.283	3.396	3.395	3.217	3.024	2.939	2.973	3.02	3.01	2.926	2.816	2.731	2.707
Aruba	Aruba	M	20_24	2.656	3.776	3.806	3.645	3.448	2.911	3.135	3.279	3.392	3.393	3.214	3.023	2.939	2.971	3.018	3.01	2.926	2.814	2.731
Aruba	Aruba	M	25_29	2.604	2.697	3.802	3.826	3.662	3.459	2.922	3.141	3.284	3.395	3.396	3.221	3.03	2.944	2.979	3.026	3.018	2.934	2.823
Aruba	Aruba	M	30_34	2.964	2.661	2.742	3.832	3.848	3.679	3.473	2.933	3.149	3.292	3.405	3.406	3.231	3.041	2.957	2.99	3.037	3.03	2.946
Aruba	Aruba	M	35_39	3.458	3.003	2.695	2.764	3.848	3.858	3.686	3.478	2.936	3.154	3.297	3.412	3.413	3.238	3.049	2.963	2.999	3.047	3.039
Aruba	Aruba	M	40_44	3.819	3.488	3.028	2.715	2.779	3.851	3.859	3.687	3.477	2.94	3.156	3.3	3.415	3.416	3.243	3.054	2.971	3.005	3.054
Aruba	Aruba	M	45_49	4.399	3.806	3.477	3.02	2.705	2.769	3.832	3.839	3.67	3.462	2.93	3.148	3.293	3.409	3.411	3.239	3.053	2.97	3.004
Aruba	Aruba	M	5_9	3.613	3.423	2.89	3.117	3.271	3.385	3.387	3.211	3.018	2.93	2.965	3.011	3.001	2.917	2.806	2.722	2.698	2.695	2.684
Aruba	Aruba	M	50_54	3.867	4.316	3.739	3.419	2.974	2.667	2.733	3.785	3.796	3.632	3.431	2.907	3.125	3.272	3.388	3.394	3.223	3.039	2.958
Aruba	Aruba	M	55_59	3.156	3.725	4.166	3.618	3.315	2.891	2.599	2.668	3.701	3.72	3.567	3.377	2.865	3.085	3.233	3.351	3.358	3.193	3.012
Aruba	Aruba	M	60_64	2.484	2.965	3.51	3.936	3.431	3.156	2.761	2.491	2.567	3.573	3.604	3.465	3.291	2.8	3.019	3.171	3.291	3.3	3.144
Aruba	Aruba	M	65_69	1.745	2.241	2.685	3.192	3.599	3.155	2.92	2.569	2.331	2.417	3.382	3.427	3.311	3.159	2.697	2.916	3.069	3.193	3.209
Aruba	Aruba	M	70_74	1.275	1.469	1.896	2.288	2.738	3.113	2.756	2.574	2.286	2.094	2.191	3.09	3.158	3.072	2.945	2.526	2.745	2.9	3.026
Aruba	Aruba	M	75_79	0.816	0.951	1.107	1.445	1.766	2.143	2.473	2.219	2.105	1.898	1.764	1.87	2.67	2.758	2.71	2.62	2.264	2.475	2.63
Aruba	Aruba	M	80_84	0.412	0.509	0.6	0.707	0.938	1.168	1.449	1.708	1.571	1.524	1.407	1.337	1.445	2.103	2.205	2.196	2.147	1.875	2.067
Aruba	Aruba	M	85_89	0.167	0.187	0.235	0.283	0.34	0.464	0.599	0.768	0.938	0.896	0.9	0.863	0.846	0.942	1.403	1.504	1.526	1.518	1.346
Aruba	Aruba	M	90_94	0.041	0.046	0.053	0.07	0.085	0.108	0.155	0.211	0.285	0.368	0.371	0.393	0.397	0.406	0.47	0.723	0.8	0.833	0.848
Aruba	Aruba	M	95_99	0.005	0.006	0.006	0.009	0.012	0.015	0.021	0.03	0.046	0.068	0.093	0.1	0.114	0.122	0.132	0.161	0.258	0.297	0.319
Aruba	Aruba	M	Total edades	48.465	49.597	50.642	51.508	52.187	52.594	52.646	52.397	52.094	51.963	52.052	52.267	52.463	52.504	52.338	52.025	51.652	51.288	50.954
Bahamas	Bahamas	F	0_4	15.568	12.893	13.168	13.319	13.35	13.075	12.721	12.498	12.257	11.973	11.824	11.753	11.666	11.541	11.38	11.274	11.174	11.101	11.041
Bahamas	Bahamas	F	10_14	16.121	16.083	15.634	12.976	13.254	13.407	13.441	13.17	12.819	12.599	12.361	12.076	11.93	11.861	11.775	11.65	11.49	11.385	11.284
Bahamas	Bahamas	F	100 y más	0.006	0.004	0.004	0.004	0.004	0.006	0.008	0.012	0.015	0.023	0.038	0.056	0.07	0.092	0.104	0.122	0.143	0.195	0.24
Bahamas	Bahamas	F	15_19	15.712	16.357	16.324	15.879	13.233	13.511	13.669	13.705	13.437	13.088	12.869	12.632	12.349	12.204	12.137	12.053	11.928	11.771	11.666
Bahamas	Bahamas	F	20_24	13.534	16.129	16.778	16.75	16.313	13.684	13.965	14.126	14.164	13.9	13.556	13.34	13.107	12.826	12.685	12.621	12.536	12.414	12.257
Bahamas	Bahamas	F	25_29	14.018	13.917	16.505	17.155	17.132	16.703	14.089	14.374	14.538	14.58	14.32	13.979	13.768	13.539	13.262	13.122	13.059	12.978	12.859
Bahamas	Bahamas	F	30_34	14.245	14.259	14.169	16.746	17.398	17.382	16.961	14.362	14.65	14.815	14.863	14.607	14.274	14.065	13.839	13.566	13.429	13.369	13.291
Bahamas	Bahamas	F	35_39	15.324	14.347	14.372	14.288	16.854	17.507	17.497	17.084	14.507	14.799	14.968	15.02	14.772	14.443	14.239	14.017	13.749	13.617	13.558
Bahamas	Bahamas	F	40_44	13.794	15.292	14.34	14.372	14.297	16.847	17.503	17.502	17.099	14.549	14.846	15.023	15.078	14.837	14.514	14.317	14.1	13.837	13.71
Bahamas	Bahamas	F	45_49	13.115	13.661	15.155	14.229	14.273	14.209	16.737	17.398	17.409	17.022	14.506	14.807	14.989	15.052	14.821	14.508	14.317	14.109	13.853
Bahamas	Bahamas	F	5_9	16.059	15.607	12.941	13.217	13.37	13.403	13.13	12.777	12.555	12.316	12.03	11.883	11.813	11.727	11.6	11.441	11.334	11.235	11.161
Bahamas	Bahamas	F	50_54	10.371	12.868	13.429	14.908	14.014	14.075	14.024	16.526	17.194	17.22	16.852	14.381	14.691	14.882	14.955	14.735	14.435	14.254	14.055
Bahamas	Bahamas	F	55_59	7.32	10.066	12.515	13.079	14.54	13.695	13.772	13.744	16.211	16.884	16.929	16.588	14.177	14.497	14.7	14.787	14.583	14.297	14.129
Bahamas	Bahamas	F	60_64	5.462	6.979	9.628	11.994	12.565	14.001	13.22	13.323	13.323	15.742	16.426	16.5	16.195	13.867	14.2	14.419	14.523	14.342	14.078
Bahamas	Bahamas	F	65_69	4.529	5.049	6.488	8.979	11.23	11.81	13.205	12.513	12.653	12.693	15.039	15.735	15.849	15.597	13.389	13.743	13.985	14.114	13.966
Bahamas	Bahamas	F	70_74	3.321	3.981	4.48	5.792	8.063	10.14	10.727	12.059	11.485	11.67	11.763	13.996	14.708	14.873	14.693	12.664	13.041	13.314	13.479
Bahamas	Bahamas	F	75_79	2.136	2.673	3.26	3.706	4.833	6.789	8.614	9.189	10.414	9.995	10.233	10.386	12.442	13.161	13.393	13.311	11.537	11.945	12.257
Bahamas	Bahamas	F	80_84	1.342	1.468	1.89	2.338	2.695	3.569	5.08	6.531	7.06	8.1	7.869	8.149	8.366	10.13	10.828	11.133	11.172	9.773	10.208
Bahamas	Bahamas	F	85_89	0.662	0.693	0.791	1.039	1.317	1.553	2.102	3.056	4.013	4.426	5.179	5.126	5.409	5.656	6.973	7.585	7.93	8.084	7.182
Bahamas	Bahamas	F	90_94	0.241	0.222	0.242	0.285	0.387	0.507	0.618	0.863	1.295	1.752	1.99	2.397	2.443	2.652	2.851	3.614	4.037	4.33	4.529
Bahamas	Bahamas	F	95_99	0.049	0.044	0.042	0.047	0.059	0.083	0.114	0.143	0.209	0.326	0.459	0.541	0.681	0.722	0.814	0.91	1.199	1.393	1.552
Bahamas	Bahamas	F	Total edades	182.929	192.592	202.155	211.102	219.181	225.956	231.197	234.955	237.307	238.472	238.92	238.975	238.777	238.224	237.152	235.592	233.701	231.857	230.355
Bahamas	Bahamas	M	0_4	15.591	13.602	13.896	14.055	14.086	13.793	13.42	13.187	12.934	12.633	12.479	12.406	12.316	12.183	12.015	11.906	11.799	11.722	11.662
Bahamas	Bahamas	M	10_14	16.148	15.961	15.659	13.684	13.979	14.141	14.175	13.883	13.514	13.282	13.031	12.734	12.58	12.509	12.423	12.288	12.122	12.012	11.908
Bahamas	Bahamas	M	100 y más	0.004	0.003	0.004	0.004	0.005	0.006	0.009	0.011	0.014	0.02	0.03	0.044	0.053	0.068	0.077	0.09	0.114	0.161	0.202
Bahamas	Bahamas	M	15_19	15.906	16.357	16.178	15.879	13.911	14.209	14.37	14.407	14.12	13.751	13.523	13.274	12.977	12.826	12.757	12.67	12.54	12.375	12.265
Bahamas	Bahamas	M	20_24	13.313	16.256	16.718	16.545	16.253	14.3	14.602	14.768	14.808	14.527	14.166	13.943	13.7	13.408	13.261	13.195	13.11	12.984	12.82
Bahamas	Bahamas	M	25_29	12.79	13.636	16.567	17.029	16.865	16.582	14.651	14.954	15.128	15.175	14.9	14.547	14.331	14.093	13.808	13.666	13.605	13.525	13.401
Bahamas	Bahamas	M	30_34	13.254	12.993	13.846	16.755	17.22	17.064	16.789	14.881	15.189	15.367	15.421	15.155	14.811	14.603	14.372	14.094	13.957	13.901	13.824
Bahamas	Bahamas	M	35_39	14.127	13.308	13.07	13.92	16.801	17.271	17.124	16.863	14.981	15.296	15.48	15.543	15.288	14.954	14.754	14.531	14.261	14.132	14.08
Bahamas	Bahamas	M	40_44	12.803	14.015	13.237	13.012	13.857	16.706	17.18	17.047	16.804	14.959	15.279	15.475	15.549	15.308	14.987	14.8	14.587	14.327	14.205
Bahamas	Bahamas	M	45_49	12.193	12.547	13.764	13.02	12.812	13.652	16.455	16.937	16.826	16.606	14.811	15.144	15.352	15.443	15.218	14.918	14.746	14.549	14.3
Bahamas	Bahamas	M	5_9	15.935	15.627	13.649	13.944	14.105	14.137	13.846	13.474	13.242	12.989	12.691	12.537	12.465	12.376	12.242	12.076	11.966	11.861	11.784
Bahamas	Bahamas	M	50_54	9.143	11.752	12.14	13.329	12.631	12.453	13.287	16.024	16.521	16.441	16.256	14.529	14.878	15.107	15.217	15.02	14.746	14.593	14.416
Bahamas	Bahamas	M	55_59	6.586	8.622	11.138	11.529	12.684	12.05	11.91	12.735	15.39	15.904	15.868	15.727	14.096	14.468	14.722	14.862	14.698	14.459	14.334
Bahamas	Bahamas	M	60_64	4.809	6.028	7.956	10.299	10.695	11.805	11.256	11.167	11.979	14.524	15.062	15.08	15	13.491	13.896	14.184	14.363	14.244	14.047
Bahamas	Bahamas	M	65_69	3.747	4.223	5.358	7.094	9.222	9.622	10.67	10.227	10.195	10.992	13.39	13.955	14.042	14.038	12.692	13.13	13.463	13.688	13.627
Bahamas	Bahamas	M	70_74	2.643	3.093	3.543	4.517	6.016	7.868	8.266	9.229	8.907	8.943	9.712	11.914	12.504	12.674	12.761	11.619	12.099	12.48	12.758
Bahamas	Bahamas	M	75_79	1.565	1.974	2.362	2.728	3.508	4.712	6.215	6.594	7.434	7.249	7.354	8.071	10.003	10.61	10.869	11.058	10.167	10.686	11.114
Bahamas	Bahamas	M	80_84	0.896	0.998	1.297	1.57	1.833	2.386	3.243	4.337	4.662	5.332	5.277	5.436	6.055	7.621	8.212	8.543	8.821	8.226	8.756
Bahamas	Bahamas	M	85_89	0.395	0.446	0.518	0.686	0.841	0.997	1.319	1.824	2.484	2.721	3.174	3.205	3.372	3.838	4.943	5.447	5.791	6.106	5.803
Bahamas	Bahamas	M	90_94	0.133	0.138	0.163	0.194	0.261	0.326	0.395	0.532	0.753	1.049	1.18	1.411	1.464	1.584	1.86	2.471	2.809	3.076	3.333
Bahamas	Bahamas	M	95_99	0.026	0.029	0.03	0.038	0.044	0.062	0.081	0.098	0.137	0.199	0.286	0.332	0.409	0.441	0.496	0.605	0.835	0.987	1.122
Bahamas	Bahamas	M	Total edades	172.007	181.608	191.093	199.831	207.629	214.142	219.263	223.179	226.022	227.959	229.37	230.462	231.245	231.643	231.582	231.173	230.599	230.094	229.761
Barbados	Barbados	F	0_4	8.66	7.642	7.434	7.391	7.359	7.21	6.888	6.491	6.185	6.033	5.966	5.853	5.656	5.422	5.206	5.036	4.924	4.819	4.679
Barbados	Barbados	F	10_14	9.33	9.257	8.624	7.611	7.406	7.363	7.336	7.188	6.867	6.472	6.166	6.017	5.949	5.837	5.641	5.409	5.192	5.022	4.912
Barbados	Barbados	F	100 y más	0.068	0.101	0.111	0.12	0.135	0.14	0.158	0.184	0.239	0.31	0.402	0.475	0.501	0.553	0.568	0.622	0.651	0.728	0.796
Barbados	Barbados	F	15_19	9.531	9.293	9.218	8.588	7.576	7.374	7.332	7.305	7.158	6.839	6.444	6.14	5.991	5.922	5.811	5.616	5.384	5.168	4.997
Barbados	Barbados	F	20_24	9.209	9.468	9.23	9.156	8.528	7.523	7.32	7.28	7.254	7.108	6.789	6.396	6.091	5.944	5.877	5.765	5.57	5.339	5.124
Barbados	Barbados	F	25_29	9.878	9.146	9.402	9.168	9.095	8.471	7.469	7.27	7.23	7.204	7.06	6.741	6.349	6.047	5.9	5.834	5.723	5.529	5.299
Barbados	Barbados	F	30_34	9.737	9.817	9.086	9.343	9.111	9.044	8.421	7.423	7.225	7.187	7.164	7.02	6.703	6.313	6.012	5.865	5.801	5.69	5.496
Barbados	Barbados	F	35_39	10.74	9.668	9.749	9.023	9.284	9.058	8.991	8.373	7.382	7.185	7.149	7.127	6.985	6.67	6.281	5.983	5.836	5.773	5.663
Barbados	Barbados	F	40_44	10.566	10.647	9.584	9.667	8.953	9.215	8.992	8.931	8.32	7.334	7.142	7.109	7.089	6.949	6.635	6.252	5.955	5.81	5.748
Barbados	Barbados	F	45_49	11.366	10.432	10.515	9.471	9.56	8.86	9.125	8.911	8.855	8.254	7.278	7.091	7.059	7.043	6.907	6.599	6.217	5.925	5.783
Barbados	Barbados	F	5_9	9.272	8.638	7.623	7.417	7.375	7.346	7.197	6.876	6.48	6.175	6.024	5.957	5.844	5.648	5.416	5.198	5.028	4.917	4.812
Barbados	Barbados	F	50_54	10.691	11.153	10.241	10.329	9.314	9.414	8.733	9.004	8.8	8.753	8.165	7.204	7.023	6.998	6.986	6.852	6.553	6.177	5.889
Barbados	Barbados	F	55_59	8.834	10.39	10.848	9.971	10.077	9.105	9.216	8.562	8.84	8.65	8.614	8.045	7.106	6.934	6.916	6.911	6.787	6.492	6.125
Barbados	Barbados	F	60_64	7.205	8.493	10	10.458	9.636	9.765	8.842	8.969	8.347	8.634	8.465	8.443	7.895	6.984	6.823	6.814	6.818	6.702	6.42
Barbados	Barbados	F	65_69	5.649	6.856	8.093	9.55	10.014	9.258	9.407	8.537	8.678	8.095	8.392	8.24	8.234	7.714	6.835	6.688	6.69	6.701	6.596
Barbados	Barbados	F	70_74	4.899	5.269	6.407	7.585	8.979	9.455	8.768	8.935	8.133	8.291	7.753	8.056	7.93	7.944	7.459	6.622	6.491	6.506	6.53
Barbados	Barbados	F	75_79	4.095	4.347	4.689	5.73	6.821	8.126	8.599	8.013	8.203	7.5	7.676	7.208	7.519	7.427	7.467	7.036	6.266	6.164	6.196
Barbados	Barbados	F	80_84	3.437	3.288	3.508	3.816	4.704	5.66	6.801	7.257	6.815	7.029	6.473	6.671	6.307	6.624	6.585	6.66	6.313	5.655	5.595
Barbados	Barbados	F	85_89	2.122	2.342	2.252	2.433	2.681	3.36	4.095	4.984	5.384	5.117	5.341	4.975	5.185	4.957	5.262	5.286	5.4	5.171	4.676
Barbados	Barbados	F	90_94	1.071	1.128	1.248	1.222	1.342	1.512	1.929	2.393	2.966	3.259	3.151	3.347	3.171	3.36	3.267	3.526	3.6	3.738	3.636
Barbados	Barbados	F	95_99	0.385	0.404	0.425	0.48	0.478	0.54	0.622	0.81	1.028	1.303	1.464	1.451	1.576	1.53	1.66	1.652	1.825	1.911	2.03
Barbados	Barbados	F	Total edades	146.745	147.779	148.287	148.529	148.428	147.799	146.241	143.696	140.389	136.732	133.078	129.566	126.163	122.82	119.514	116.226	113.024	109.937	107.002
Barbados	Barbados	M	0_4	8.964	7.896	7.686	7.642	7.616	7.46	7.129	6.721	6.406	6.249	6.181	6.064	5.861	5.618	5.394	5.218	5.1	4.993	4.847
Barbados	Barbados	M	10_14	9.666	9.792	8.923	7.862	7.654	7.616	7.588	7.436	7.107	6.701	6.387	6.232	6.163	6.047	5.846	5.605	5.381	5.204	5.087
Barbados	Barbados	M	100 y más	0.058	0.085	0.093	0.101	0.111	0.121	0.142	0.163	0.222	0.283	0.355	0.413	0.44	0.478	0.49	0.519	0.541	0.594	0.646
Barbados	Barbados	M	15_19	9.575	9.621	9.747	8.883	7.825	7.619	7.582	7.555	7.406	7.078	6.673	6.359	6.207	6.136	6.022	5.821	5.58	5.356	5.179
Barbados	Barbados	M	20_24	9.171	9.49	9.539	9.669	8.811	7.76	7.558	7.523	7.499	7.352	7.026	6.623	6.311	6.159	6.089	5.975	5.774	5.536	5.312
Barbados	Barbados	M	25_29	9.429	9.088	9.407	9.458	9.591	8.741	7.698	7.497	7.465	7.444	7.297	6.975	6.573	6.263	6.11	6.044	5.93	5.731	5.492
Barbados	Barbados	M	30_34	9.398	9.352	9.015	9.335	9.389	9.526	8.682	7.644	7.45	7.416	7.397	7.253	6.933	6.533	6.222	6.073	6.006	5.896	5.695
Barbados	Barbados	M	35_39	10.007	9.318	9.274	8.942	9.267	9.322	9.463	8.626	7.597	7.404	7.374	7.356	7.214	6.896	6.498	6.19	6.043	5.977	5.866
Barbados	Barbados	M	40_44	9.789	9.9	9.22	9.182	8.859	9.185	9.246	9.391	8.564	7.543	7.356	7.328	7.313	7.172	6.86	6.465	6.157	6.013	5.949
Barbados	Barbados	M	45_49	10.118	9.633	9.748	9.086	9.057	8.746	9.078	9.147	9.297	8.484	7.479	7.294	7.27	7.261	7.124	6.813	6.424	6.122	5.979
Barbados	Barbados	M	5_9	9.81	8.938	7.875	7.666	7.626	7.598	7.447	7.116	6.71	6.394	6.239	6.17	6.053	5.85	5.61	5.386	5.211	5.095	4.986
Barbados	Barbados	M	50_54	9.459	9.859	9.394	9.52	8.888	8.875	8.582	8.92	9.001	9.16	8.367	7.381	7.207	7.189	7.183	7.051	6.752	6.368	6.072
Barbados	Barbados	M	55_59	7.903	9.055	9.453	9.029	9.175	8.589	8.597	8.336	8.685	8.782	8.955	8.193	7.239	7.074	7.067	7.069	6.947	6.659	6.287
Barbados	Barbados	M	60_64	6.436	7.438	8.54	8.945	8.576	8.746	8.217	8.256	8.031	8.393	8.506	8.694	7.97	7.053	6.905	6.91	6.922	6.815	6.541
Barbados	Barbados	M	65_69	4.516	5.995	6.94	8.001	8.415	8.099	8.293	7.82	7.887	7.695	8.066	8.196	8.395	7.712	6.837	6.707	6.722	6.748	6.654
Barbados	Barbados	M	70_74	3.824	4.122	5.482	6.381	7.386	7.801	7.541	7.757	7.347	7.437	7.282	7.655	7.799	8.007	7.37	6.549	6.437	6.467	6.506
Barbados	Barbados	M	75_79	2.881	3.309	3.576	4.794	5.615	6.541	6.952	6.763	7	6.667	6.785	6.672	7.04	7.195	7.412	6.845	6.103	6.018	6.065
Barbados	Barbados	M	80_84	2.132	2.255	2.601	2.844	3.848	4.549	5.35	5.745	5.643	5.895	5.662	5.801	5.739	6.086	6.255	6.477	6.013	5.39	5.344
Barbados	Barbados	M	85_89	1.32	1.428	1.518	1.781	1.972	2.699	3.235	3.857	4.198	4.178	4.418	4.286	4.429	4.415	4.721	4.89	5.105	4.78	4.322
Barbados	Barbados	M	90_94	0.666	0.707	0.769	0.834	0.99	1.111	1.545	1.882	2.284	2.53	2.558	2.741	2.692	2.81	2.831	3.061	3.209	3.392	3.216
Barbados	Barbados	M	95_99	0.264	0.267	0.284	0.317	0.348	0.417	0.474	0.671	0.831	1.028	1.158	1.19	1.292	1.284	1.358	1.386	1.521	1.622	1.741
Barbados	Barbados	M	Total edades	135.386	137.548	139.084	140.272	141.019	141.121	140.399	138.826	136.63	134.113	131.521	128.876	126.14	123.238	120.204	117.054	113.878	110.776	107.786
Belize	Belice	F	0_4	18.551	19.039	19.461	20.046	19.896	19.4	18.861	18.387	17.971	17.593	17.171	16.747	16.314	15.927	15.598	15.321	15.075	14.811	14.527
Belize	Belice	F	10_14	18.831	19.529	18.647	19.117	19.53	20.108	19.951	19.448	18.901	18.423	18.011	17.638	17.217	16.793	16.363	15.98	15.65	15.375	15.128
Belize	Belice	F	100 y más	0.002	0.003	0.004	0.007	0.018	0.025	0.031	0.037	0.05	0.073	0.109	0.156	0.21	0.279	0.347	0.457	0.588	0.743	0.911
Belize	Belice	F	15_19	17.228	19.229	19.806	18.902	19.346	19.736	20.289	20.109	19.582	19.037	18.562	18.151	17.779	17.361	16.939	16.508	16.125	15.797	15.522
Belize	Belice	F	20_24	15.524	17.924	19.731	20.264	19.318	19.719	20.065	20.573	20.35	19.828	19.286	18.814	18.406	18.036	17.621	17.202	16.773	16.393	16.065
Belize	Belice	F	25_29	13.763	16.152	18.381	20.141	20.631	19.65	20.01	20.314	20.779	20.561	20.045	19.51	19.043	18.639	18.274	17.862	17.448	17.021	16.643
Belize	Belice	F	30_34	11.663	14.188	16.455	18.642	20.363	20.823	19.82	20.151	20.428	20.898	20.689	20.179	19.653	19.192	18.796	18.435	18.026	17.618	17.196
Belize	Belice	F	35_39	10.737	11.898	14.369	16.601	18.755	20.449	20.891	19.877	20.19	20.474	20.949	20.748	20.248	19.728	19.273	18.882	18.528	18.125	17.72
Belize	Belice	F	40_44	9.021	10.833	11.978	14.415	16.619	18.75	20.424	20.856	19.844	20.164	20.453	20.935	20.741	20.251	19.742	19.295	18.91	18.562	18.166
Belize	Belice	F	45_49	7.451	9.013	10.805	11.933	14.337	16.515	18.622	20.282	20.712	19.722	20.053	20.354	20.842	20.662	20.184	19.688	19.25	18.878	18.538
Belize	Belice	F	5_9	19.476	18.609	19.082	19.501	20.082	19.929	19.429	18.885	18.408	17.993	17.617	17.196	16.774	16.341	15.956	15.626	15.35	15.105	14.842
Belize	Belice	F	50_54	5.638	7.347	8.899	10.655	11.767	14.131	16.283	18.367	20.014	20.46	19.503	19.846	20.161	20.661	20.499	20.041	19.563	19.143	18.784
Belize	Belice	F	55_59	4.042	5.494	7.153	8.663	10.379	11.474	13.793	15.912	17.969	19.61	20.076	19.166	19.529	19.862	20.379	20.242	19.812	19.361	18.962
Belize	Belice	F	60_64	2.852	3.866	5.27	6.865	8.328	9.995	11.074	13.336	15.412	17.441	19.072	19.565	18.712	19.102	19.459	19.996	19.892	19.498	19.08
Belize	Belice	F	65_69	2.045	2.675	3.632	4.959	6.475	7.876	9.481	10.535	12.723	14.745	16.732	18.346	18.87	18.093	18.513	18.901	19.462	19.4	19.051
Belize	Belice	F	70_74	1.686	1.872	2.427	3.305	4.526	5.933	7.247	8.762	9.774	11.855	13.793	15.714	17.295	17.853	17.175	17.63	18.056	18.648	18.641
Belize	Belice	F	75_79	1.318	1.44	1.611	2.1	2.873	3.957	5.215	6.405	7.785	8.735	10.65	12.459	14.265	15.779	16.363	15.815	16.305	16.772	17.396
Belize	Belice	F	80_84	0.937	0.985	1.136	1.283	1.683	2.317	3.211	4.266	5.276	6.459	7.298	8.963	10.56	12.174	13.554	14.149	13.763	14.28	14.78
Belize	Belice	F	85_89	0.255	0.561	0.673	0.786	0.895	1.183	1.645	2.299	3.081	3.848	4.755	5.426	6.728	8.001	9.309	10.46	11.02	10.82	11.333
Belize	Belice	F	90_94	0.094	0.108	0.302	0.37	0.435	0.5	0.668	0.94	1.328	1.803	2.28	2.854	3.299	4.147	4.998	5.895	6.716	7.177	7.149
Belize	Belice	F	95_99	0.023	0.026	0.038	0.107	0.132	0.159	0.185	0.252	0.361	0.522	0.721	0.93	1.189	1.409	1.809	2.229	2.692	3.142	3.439
Belize	Belice	F	Total edades	161.137	180.791	199.86	218.662	236.388	252.629	267.195	279.993	290.938	300.244	307.825	313.697	317.835	320.29	321.151	320.614	319.004	316.669	313.873
Belize	Belice	M	0_4	19.277	19.547	19.985	20.59	20.44	19.935	19.382	18.903	18.482	18.099	17.668	17.236	16.794	16.398	16.059	15.778	15.524	15.252	14.961
Belize	Belice	M	10_14	18.92	19.817	19.35	19.599	20.033	20.63	20.475	19.965	19.409	18.929	18.512	18.133	17.707	17.278	16.838	16.445	16.109	15.827	15.576
Belize	Belice	M	100 y más	0.002	0.006	0.008	0.01	0.023	0.025	0.028	0.032	0.041	0.053	0.07	0.097	0.123	0.157	0.192	0.253	0.335	0.435	0.536
Belize	Belice	M	15_19	17.28	19.231	20.047	19.561	19.789	20.201	20.775	20.602	20.072	19.522	19.047	18.636	18.262	17.839	17.414	16.975	16.584	16.25	15.972
Belize	Belice	M	20_24	15.08	17.81	19.61	20.38	19.864	20.058	20.434	20.971	20.763	20.247	19.711	19.248	18.846	18.483	18.066	17.648	17.216	16.831	16.499
Belize	Belice	M	25_29	12.965	15.529	18.097	19.837	20.571	20.037	20.2	20.547	21.052	20.863	20.37	19.852	19.408	19.018	18.667	18.262	17.854	17.431	17.052
Belize	Belice	M	30_34	10.998	13.232	15.648	18.145	19.844	20.555	20.021	20.174	20.503	21.026	20.863	20.395	19.901	19.476	19.104	18.766	18.374	17.977	17.564
Belize	Belice	M	35_39	10.232	11.135	13.243	15.596	18.044	19.713	20.417	19.891	20.042	20.393	20.935	20.796	20.354	19.882	19.477	19.122	18.799	18.42	18.034
Belize	Belice	M	40_44	8.899	10.252	11.077	13.133	15.441	17.848	19.495	20.197	19.691	19.867	20.239	20.796	20.681	20.264	19.814	19.428	19.089	18.779	18.412
Belize	Belice	M	45_49	7.699	8.808	10.098	10.901	12.914	15.178	17.547	19.178	19.888	19.419	19.62	20.013	20.59	20.501	20.108	19.684	19.318	18.996	18.701
Belize	Belice	M	5_9	19.782	19.328	19.578	20.015	20.615	20.464	19.954	19.401	18.918	18.499	18.118	17.69	17.26	16.818	16.424	16.088	15.804	15.554	15.282
Belize	Belice	M	50_54	5.826	7.509	8.582	9.836	10.627	12.592	14.811	17.14	18.756	19.484	19.061	19.291	19.709	20.307	20.247	19.885	19.488	19.143	18.843
Belize	Belice	M	55_59	4.377	5.565	7.176	8.209	9.422	10.2	12.107	14.27	16.548	18.155	18.907	18.543	18.813	19.263	19.887	19.864	19.543	19.178	18.866
Belize	Belice	M	60_64	3.201	4.104	5.18	6.691	7.678	8.839	9.6	11.433	13.52	15.737	17.328	18.112	17.828	18.148	18.639	19.296	19.322	19.046	18.729
Belize	Belice	M	65_69	2.304	2.935	3.732	4.725	6.121	7.05	8.146	8.886	10.625	12.623	14.755	16.325	17.141	16.946	17.318	17.849	18.535	18.608	18.391
Belize	Belice	M	70_74	1.878	2.016	2.592	3.306	4.198	5.457	6.31	7.324	8.026	9.646	11.52	13.544	15.066	15.906	15.802	16.223	16.786	17.49	17.616
Belize	Belice	M	75_79	1.343	1.54	1.681	2.173	2.781	3.542	4.627	5.377	6.278	6.923	8.379	10.08	11.94	13.38	14.221	14.217	14.675	15.255	15.962
Belize	Belice	M	80_84	0.929	1.005	1.127	1.244	1.615	2.084	2.671	3.516	4.123	4.861	5.419	6.633	8.074	9.676	10.96	11.766	11.866	12.339	12.917
Belize	Belice	M	85_89	0.23	0.603	0.598	0.682	0.759	0.996	1.296	1.679	2.238	2.66	3.184	3.611	4.496	5.57	6.787	7.807	8.493	8.666	9.112
Belize	Belice	M	90_94	0.087	0.125	0.305	0.311	0.353	0.392	0.517	0.675	0.88	1.186	1.426	1.735	2.003	2.542	3.205	3.972	4.638	5.114	5.281
Belize	Belice	M	95_99	0.019	0.038	0.047	0.119	0.12	0.133	0.148	0.194	0.255	0.333	0.453	0.554	0.685	0.808	1.048	1.347	1.702	2.019	2.26
Belize	Belice	M	Total edades	161.328	180.135	197.761	215.063	231.252	245.929	258.961	270.355	280.11	288.525	295.585	301.32	305.681	308.66	310.277	310.675	310.054	308.61	306.566
Bolivia (Plurinational State of)	Bolivia (Estado Plurinacional de)	F	0_4	583.23	584.787	579.535	588.145	591.381	586.513	578.903	567.099	555.212	542.335	531.94	518.426	503.312	487.468	471.996	458.67	444.971	432.182	418.641
Bolivia (Plurinational State of)	Bolivia (Estado Plurinacional de)	F	10_14	541.714	564.578	568.242	572.041	568.948	579.123	583.613	579.794	573.096	561.918	550.559	538.136	528.124	514.959	500.16	484.592	469.364	456.246	442.73
Bolivia (Plurinational State of)	Bolivia (Estado Plurinacional de)	F	100 y más	0.291	0.613	1.041	1.932	2.985	3.953	4.858	5.937	6.964	7.926	8.966	10.315	12.058	14.27	16.933	19.984	23.434	27.208	31.059
Bolivia (Plurinational State of)	Bolivia (Estado Plurinacional de)	F	15_19	501.558	533.93	557.073	562.007	566.846	564.562	575.372	580.402	577.019	570.458	559.405	548.162	535.844	525.921	512.843	498.125	482.629	467.467	454.403
Bolivia (Plurinational State of)	Bolivia (Estado Plurinacional de)	F	20_24	451.577	491.092	524.085	548.743	555.053	560.9	559.53	570.987	576.565	573.356	566.958	556.072	544.976	532.8	523.001	510.038	495.427	480.028	464.956
Bolivia (Plurinational State of)	Bolivia (Estado Plurinacional de)	F	25_29	399.766	440.903	481.351	515.706	541.504	548.806	555.525	554.847	566.834	572.558	569.521	563.294	552.576	541.637	529.615	519.946	507.106	492.611	477.32
Bolivia (Plurinational State of)	Bolivia (Estado Plurinacional de)	F	30_34	349.608	390.5	432.517	473.977	509.179	535.65	543.621	550.908	550.722	562.844	568.718	565.866	559.821	549.291	538.525	526.664	517.137	504.432	490.069
Bolivia (Plurinational State of)	Bolivia (Estado Plurinacional de)	F	35_39	301.454	341.622	383.096	425.758	467.772	503.362	530.292	538.761	546.444	546.496	558.77	564.832	562.199	556.378	546.079	535.52	523.856	514.499	501.964
Bolivia (Plurinational State of)	Bolivia (Estado Plurinacional de)	F	40_44	257.322	294.22	334.572	376.356	419.284	461.573	497.42	524.608	533.507	541.422	541.753	554.21	560.488	558.119	552.569	542.539	532.233	520.804	511.659
Bolivia (Plurinational State of)	Bolivia (Estado Plurinacional de)	F	45_49	219.106	250.347	287.248	327.639	369.47	412.461	454.759	490.737	518.091	527.267	535.459	536.133	548.804	555.354	553.311	548.084	538.393	528.396	517.266
Bolivia (Plurinational State of)	Bolivia (Estado Plurinacional de)	F	5_9	571.682	573.825	576.763	572.833	582.392	586.391	582.184	575.12	563.791	552.303	539.764	529.65	516.391	501.508	485.863	470.569	457.395	443.825	431.15
Bolivia (Plurinational State of)	Bolivia (Estado Plurinacional de)	F	50_54	186.737	212.046	243.093	279.589	319.643	361.171	403.906	446.028	482.008	509.45	519.009	527.592	528.737	541.718	548.64	547.052	542.284	533.062	523.515
Bolivia (Plurinational State of)	Bolivia (Estado Plurinacional de)	F	55_59	161.017	180.096	204.984	235.226	270.983	310.298	351.158	393.292	434.93	470.76	498.294	508.361	517.45	519.239	532.627	540.046	539.068	534.913	526.332
Bolivia (Plurinational State of)	Bolivia (Estado Plurinacional de)	F	60_64	137.391	154.228	172.47	196.115	225.156	259.71	297.938	337.786	379.111	420.198	455.784	483.423	494.158	503.939	506.599	520.53	528.63	528.467	525.161
Bolivia (Plurinational State of)	Bolivia (Estado Plurinacional de)	F	65_69	111.841	128.907	144.891	161.812	184.031	211.554	244.542	281.271	319.73	359.989	400.192	435.316	462.979	474.533	485.173	488.919	503.515	512.445	513.365
Bolivia (Plurinational State of)	Bolivia (Estado Plurinacional de)	F	70_74	84.924	101.701	118.349	132.886	148.48	169.152	194.865	225.878	260.557	297.261	335.844	374.582	408.765	436.128	448.407	459.809	464.689	479.815	489.601
Bolivia (Plurinational State of)	Bolivia (Estado Plurinacional de)	F	75_79	63.425	72.566	89.556	104.261	117.147	131.205	149.904	173.313	201.63	233.548	267.504	303.393	339.67	372.086	398.498	411.208	423.168	429.088	444.536
Bolivia (Plurinational State of)	Bolivia (Estado Plurinacional de)	F	80_84	41.209	49.326	59.746	73.709	85.673	96.413	108.269	124.167	144.135	168.496	196.089	225.661	257.143	289.3	318.474	342.718	355.354	367.351	374.235
Bolivia (Plurinational State of)	Bolivia (Estado Plurinacional de)	F	85_89	20.113	27.334	35.052	42.988	53.196	62.078	70.209	79.249	91.378	106.67	125.395	146.759	169.875	194.778	220.53	244.292	264.568	275.987	287.129
Bolivia (Plurinational State of)	Bolivia (Estado Plurinacional de)	F	90_94	6.824	10.907	16.229	21.147	25.937	32.143	37.627	42.717	48.435	56.136	65.884	77.897	91.738	106.934	123.531	140.923	157.35	171.718	180.624
Bolivia (Plurinational State of)	Bolivia (Estado Plurinacional de)	F	95_99	1.698	2.76	5.117	7.754	10.044	12.269	15.182	17.77	20.201	22.962	26.698	31.464	37.39	44.319	52.046	60.596	69.731	78.526	86.537
Bolivia (Plurinational State of)	Bolivia (Estado Plurinacional de)	F	Total edades	4992.49	5406.29	5815.01	6220.62	6615.1	6989.29	7339.68	7660.67	7950.36	8204.35	8422.51	8599.54	8732.5	8820.68	8865.42	8870.82	8840.3	8779.07	8692.25
Bolivia (Plurinational State of)	Bolivia (Estado Plurinacional de)	M	0_4	609.376	611.852	605.964	614.669	617.924	612.996	605.37	593.374	581.294	568.156	557.581	543.702	528.089	511.625	495.521	481.544	467.159	453.732	439.521
Bolivia (Plurinational State of)	Bolivia (Estado Plurinacional de)	M	10_14	563.908	588.419	592.77	597.085	593.29	603.556	608.265	604.641	598.186	587.079	575.752	563.283	553.268	539.889	524.677	508.572	492.775	479.046	464.879
Bolivia (Plurinational State of)	Bolivia (Estado Plurinacional de)	M	100 y más	0.096	0.235	0.471	0.891	1.369	1.772	2.127	2.542	2.878	3.143	3.465	3.921	4.559	5.449	6.631	8.139	10.017	12.265	14.693
Bolivia (Plurinational State of)	Bolivia (Estado Plurinacional de)	M	15_19	522.089	555.015	579.611	585.29	590.734	587.863	598.86	604.204	601.143	594.934	584.064	572.958	560.686	550.845	537.623	522.56	506.573	490.884	477.242
Bolivia (Plurinational State of)	Bolivia (Estado Plurinacional de)	M	20_24	466.525	507.807	541.104	567.27	574.604	581.313	579.667	591.535	597.691	595.087	589.319	578.894	568.183	556.278	546.76	533.835	519.03	503.268	487.774
Bolivia (Plurinational State of)	Bolivia (Estado Plurinacional de)	M	25_29	409.858	451.318	492.994	527.665	555.128	563.764	571.656	571.08	583.759	590.379	588.3	583.059	573.14	562.895	551.42	542.268	529.681	515.174	499.671
Bolivia (Plurinational State of)	Bolivia (Estado Plurinacional de)	M	30_34	355.816	396.552	438.428	480.93	516.487	544.727	554.312	563.061	563.346	576.429	583.507	581.952	577.229	567.808	558.027	546.97	538.175	525.907	511.693
Bolivia (Plurinational State of)	Bolivia (Estado Plurinacional de)	M	35_39	304.466	344.234	385.058	427.306	470.16	506.112	534.916	545.28	554.724	555.612	569.131	576.715	575.716	571.537	562.656	553.361	542.738	534.313	522.388
Bolivia (Plurinational State of)	Bolivia (Estado Plurinacional de)	M	40_44	257.732	293.852	333.313	374.157	416.51	459.414	495.634	524.804	535.894	545.881	547.423	561.415	569.532	569.132	565.54	557.235	548.455	538.294	530.263
Bolivia (Plurinational State of)	Bolivia (Estado Plurinacional de)	M	45_49	217.285	247.618	283.21	322.396	363.05	405.167	447.949	484.304	513.75	525.416	536.002	538.279	552.779	561.49	561.763	558.829	551.162	542.948	533.305
Bolivia (Plurinational State of)	Bolivia (Estado Plurinacional de)	M	5_9	595.797	598.869	602.325	597.742	607.437	611.583	607.495	600.594	589.258	577.734	565.081	554.911	541.392	526.056	509.839	493.948	480.145	465.913	452.613
Bolivia (Plurinational State of)	Bolivia (Estado Plurinacional de)	M	50_54	182.878	207.666	237.469	272.421	310.941	351.026	392.68	435.118	471.347	500.949	513.258	524.524	527.631	542.714	552.111	553.165	550.983	544.04	536.476
Bolivia (Plurinational State of)	Bolivia (Estado Plurinacional de)	M	55_59	155.128	174.094	198.046	226.675	260.487	297.884	336.971	377.734	419.541	455.526	485.249	498.296	510.348	514.465	530.261	540.485	542.468	541.173	535.093
Bolivia (Plurinational State of)	Bolivia (Estado Plurinacional de)	M	60_64	130.881	145.892	163.721	186.133	213.07	245.158	280.954	318.562	358.099	398.967	434.561	464.372	478.346	491.458	496.94	513.686	524.961	528.106	527.929
Bolivia (Plurinational State of)	Bolivia (Estado Plurinacional de)	M	65_69	104.417	120.325	134.236	150.439	170.981	195.851	225.779	259.461	295.102	333.03	372.549	407.453	437.205	452.316	466.682	473.847	491.614	504.023	508.485
Bolivia (Plurinational State of)	Bolivia (Estado Plurinacional de)	M	70_74	75.85	92.076	107.091	119.342	133.627	151.999	174.519	201.755	232.722	265.867	301.484	338.923	372.572	401.98	418.165	433.807	442.642	461.194	474.603
Bolivia (Plurinational State of)	Bolivia (Estado Plurinacional de)	M	75_79	52.941	61.365	76.945	89.591	99.876	111.99	127.693	147.167	170.878	198.174	227.789	259.952	294.224	325.868	354.259	371.358	387.918	398.212	417.078
Bolivia (Plurinational State of)	Bolivia (Estado Plurinacional de)	M	80_84	31.942	38.46	47.16	59.046	68.567	76.413	85.871	98.221	113.665	132.754	155.067	179.627	206.77	236.381	264.518	290.648	307.65	324.099	335.167
Bolivia (Plurinational State of)	Bolivia (Estado Plurinacional de)	M	85_89	14.064	19.396	24.975	31.018	38.832	45.128	50.376	56.782	65.212	75.874	89.292	105.209	123.143	143.586	166.4	188.929	210.369	225.276	239.739
Bolivia (Plurinational State of)	Bolivia (Estado Plurinacional de)	M	90_94	4.265	6.867	10.304	13.478	16.646	20.739	24.015	26.766	30.171	34.726	40.642	48.196	57.398	68.195	80.841	95.438	110.237	124.608	135.205
Bolivia (Plurinational State of)	Bolivia (Estado Plurinacional de)	M	95_99	0.796	1.532	2.824	4.313	5.558	6.766	8.318	9.535	10.541	11.825	13.613	15.981	19.099	23.082	27.903	33.783	40.684	47.823	54.887
Bolivia (Plurinational State of)	Bolivia (Estado Plurinacional de)	M	Total edades	5056.11	5463.44	5858.02	6247.86	6625.28	6981.22	7313.43	7616.52	7889.2	8127.54	8333.13	8501.62	8631.31	8723.05	8778.54	8802.41	8795.44	8760.3	8698.7
Brazil	Brasil	F	0_4	7339.95	7147.35	7070.45	6668.41	6247.92	5915.39	5613.51	5375.87	5197.43	5012.53	4814.82	4627.93	4448.94	4303.76	4171.73	4052.38	3929.31	3814.7	3696.66
Brazil	Brasil	F	10_14	8493.57	7972.35	7319.06	7130.31	7054.99	6655.39	6236.8	5905.99	5605.45	5368.86	5191.17	5007.01	4809.96	4623.63	4445.14	4300.39	4168.76	4049.71	3926.92
Brazil	Brasil	F	100 y más	4.174	8.018	15.475	27.643	44.676	59.965	81.609	102.069	138.032	187.326	244.363	313.46	375.473	437.364	530.123	639.772	711.188	775.667	857.017
Brazil	Brasil	F	15_19	8456.9	8477.86	7964.69	7309.3	7122.06	7046.68	6648.45	6231.01	5901.14	5601.32	5365.36	5188.17	5004.43	4807.8	4621.81	4443.63	4299.12	4167.72	4048.87
Brazil	Brasil	F	20_24	8629.18	8434.43	8466.49	7948.68	7296.46	7109.04	7035.08	6638.62	6222.8	5894.18	5595.43	5360.3	5183.83	5000.74	4804.67	4619.21	4441.48	4297.38	4166.31
Brazil	Brasil	F	25_29	8815.2	8602.3	8418.59	8445.25	7930.73	7279.89	7094.34	7021.87	6627.34	6213.21	5885.98	5588.37	5354.21	5178.55	4996.17	4800.75	4615.89	4438.69	4295.05
Brazil	Brasil	F	30_34	8064.61	8779.04	8576.22	8390.07	8418.91	7906.83	7259.82	7076.43	7005.63	6613.37	6201.22	5875.59	5579.38	5346.38	5171.66	4990.2	4795.57	4611.4	4434.84
Brazil	Brasil	F	35_39	7223.69	8016.36	8735.13	8532.65	8350.74	8381.65	7874.63	7232.76	7052.19	6983.52	6594.25	6184.74	5861.3	5566.94	5335.5	5162.09	4981.82	4788.26	4605.08
Brazil	Brasil	F	40_44	6860.39	7161.72	7956.78	8671.64	8475.17	8298.18	8332.99	7832.48	7197.1	7020.11	6954.21	6568.76	6162.77	5842.13	5550.26	5320.91	5149.17	4970.46	4778.36
Brazil	Brasil	F	45_49	6373.75	6772.5	7079.05	7868.79	8582.79	8394.42	8225.09	8265.18	7773.61	7147.13	6975.02	6912.95	6532.89	6131.71	5815.1	5526.75	5300.24	5130.92	4954.45
Brazil	Brasil	F	5_9	7981.77	7325.96	7136.98	7060.81	6660.48	6241.12	5909.67	5608.59	5371.6	5193.61	5009.15	4811.83	4625.28	4446.59	4301.66	4169.86	4050.69	3927.79	3813.34
Brazil	Brasil	F	50_54	5399.86	6250.65	6652	6959.99	7746.24	8458.89	8282.3	8123.55	8170.83	7691.56	7077.35	6912.08	6855.48	6482.77	6088.42	5777.48	5494.04	5271.58	5105.64
Brazil	Brasil	F	55_59	4478.3	5249.36	6089.81	6491.25	6804.52	7585.97	8296.98	8135.7	7990.64	8047.12	7583.88	6985.7	6829.56	6780.01	6417.11	6031.88	5728.33	5451.31	5234.28
Brazil	Brasil	F	60_64	3467.24	4289.23	5044.88	5867.92	6272.83	6592.88	7367.84	8076.58	7936.02	7809.3	7878.42	7436.95	6861.12	6717.4	6677.61	6328.41	5955.5	5662.15	5394.02
Brazil	Brasil	F	65_69	2575.81	3247.42	4034.22	4764.83	5566.4	5974.27	6302.23	7066.97	7771.15	7657.89	7555.77	7641.47	7230.46	6685.17	6558.5	6532.54	6202.06	5846.54	5567.52
Brazil	Brasil	F	70_74	2071.22	2330.85	2957.95	3697.95	4394.71	5163.25	5570.73	5905.21	6651.81	7345.08	7266.05	7195	7302.05	6931.42	6428.01	6324.77	6316.66	6012.42	5681.57
Brazil	Brasil	F	75_79	1398.69	1766	2011.19	2576.8	3249.72	3893.5	4609.14	5008.05	5343.93	6056.48	6726.19	6689.65	6659.13	6790.92	6475.9	6032.83	5960.6	5976.64	5710.55
Brazil	Brasil	F	80_84	917.651	1087.29	1395.7	1611.75	2089.4	2664.29	3225.58	3856.15	4229.25	4552.66	5202.77	5823.68	5837.53	5853.31	6010.86	5772.17	5412	5380.76	5428.11
Brazil	Brasil	F	85_89	436.377	611.083	752.233	984.038	1152.47	1514.44	1956.58	2398.74	2902.99	3221.25	3506.96	4051.6	4585.51	4644.51	4704.54	4881.42	4733.24	4480.48	4496.76
Brazil	Brasil	F	90_94	152.864	228.311	349.826	440.846	585.157	695.4	927.215	1215.27	1511.61	1855.53	2088.18	2305.2	2702.14	3101.13	3184.84	3273	3443.06	3384.98	3248.93
Brazil	Brasil	F	95_99	36.181	56.158	96.88	152.699	195.251	263.175	317.784	430.709	574.264	726.827	908.191	1040.62	1171.13	1399	1636.68	1715.54	1798.25	1930.25	1937.15
Brazil	Brasil	F	Total edades	99177.4	103814	108124	111602	114242	116095	117168	117508	117175	116199	114625	112521	109973	107071	103926	100696	97487	94369.8	91381.4
Brazil	Brasil	M	0_4	7654.1	7480.1	7404.65	6986.93	6548.48	6202.38	5887.88	5640.5	5454.75	5261.76	5054.84	4858.92	4671	4518.48	4379.73	4254.3	4124.97	4004.49	3880.51
Brazil	Brasil	M	10_14	8814.96	8284.21	7623.39	7454.7	7381.97	6968.23	6533.08	6189.6	5877.34	5631.72	5447.14	5255.06	5048.96	4853.76	4666.43	4514.39	4376.07	4250.97	4121.99
Brazil	Brasil	M	100 y más	1.778	3.266	5.675	9.393	14.617	19.623	27.06	34.001	46.871	65.4	88.261	117.805	146.083	175.879	219.899	270.693	303.63	333.064	369.227
Brazil	Brasil	M	15_19	8736.08	8775.96	8253.31	7594.62	7430.03	7359.61	6949.8	6518.05	6177.25	5867.17	5623.18	5439.87	5248.8	5043.58	4849.14	4662.47	4510.98	4373.09	4248.43
Brazil	Brasil	M	20_24	8793.32	8637.82	8685.56	8169.4	7526.28	7369.38	7306.76	6906.19	6482.49	6147.86	5842.71	5602.41	5421.99	5233.37	5030.35	4837.77	4652.69	4502.54	4365.86
Brazil	Brasil	M	25_29	8837.08	8675.55	8534	8582.31	8082.33	7453.28	7305.95	7251.4	6860.28	6444.64	6116.12	5815.8	5579.29	5401.86	5215.91	5015.26	4824.74	4641.45	4492.82
Brazil	Brasil	M	30_34	7966.68	8718.05	8571.68	8433.65	8490.82	8003.65	7388.45	7249.57	7201.91	6818.77	6409.94	6086.59	5790.49	5557.32	5382.67	5199.12	5000.65	4812.06	4630.54
Brazil	Brasil	M	35_39	7021.27	7843.9	8593.72	8453.54	8327.64	8393.4	7921.05	7320.44	7190.1	7149.23	6774.11	6372.09	6054.02	5762.31	5532.73	5360.97	5180.1	4984.02	4797.62
Brazil	Brasil	M	40_44	6553.19	6883.92	7704.53	8447.47	8321.86	8209.12	8285.36	7829.4	7244.55	7123.26	7089.36	6722.6	6327.99	6015.72	5728.98	5503.51	5335.08	5157.26	4964.06
Brazil	Brasil	M	45_49	5995.07	6383.62	6721.64	7532.27	8273.84	8165.21	8068.55	8157.07	7720.08	7153.34	7042.05	7015.63	6658.55	6272.65	5967.38	5686.68	5466.13	5301.84	5127.87
Brazil	Brasil	M	5_9	8298.35	7634.28	7464.84	7390.83	6975.73	6539.25	6194.76	5881.65	5635.33	5450.25	5257.79	5051.33	4855.84	4668.29	4516.04	4377.55	4252.31	4123.17	4002.87
Brazil	Brasil	M	50_54	4997.01	5780.37	6170.93	6510.86	7314.48	8054.31	7967.26	7890.86	7994.39	7580.72	7035.95	6936.28	6918.74	6573.73	6198.96	5902.72	5629.78	5415.71	5256.91
Brazil	Brasil	M	55_59	4057.86	4741.86	5508.46	5899.19	6245.69	7040.14	7777.09	7717.02	7665.59	7787.03	7401.38	6883.08	6797.23	6790.42	6460.82	6100.3	5815.62	5552.86	5347.4
Brazil	Brasil	M	60_64	3055	3768.62	4423.28	5163.09	5556.1	5910.11	6691.78	7424.54	7398.21	7377.27	7519.22	7167.03	6681.53	6612.48	6619.03	6309.24	5967.25	5697.69	5448.58
Brazil	Brasil	M	65_69	2176.11	2736.13	3394.48	4013.81	4718.36	5112.54	5474.16	6237.79	6963.96	6978.99	6993.91	7158.26	6847.64	6404.16	6356.48	6379.72	6096.16	5778.97	5530.27
Brazil	Brasil	M	70_74	1641.13	1849.07	2351.46	2948.63	3519.59	4175.73	4564.97	4930.39	5666.56	6376.71	6434.8	6486.04	6671.74	6410.38	6019.49	5996.86	6039.45	5789.49	5505.65
Brazil	Brasil	M	75_79	1014.05	1292.84	1480.94	1911.67	2426.45	2931.37	3519.03	3892.11	4253.26	4942.39	5615.54	5712.64	5798.34	6001.05	5798.65	5473.41	5479.28	5543.27	5337.92
Brazil	Brasil	M	80_84	589.427	701.679	921.508	1077.79	1412.99	1821.74	2235.42	2725.96	3064.34	3400.92	4006.31	4604.64	4731.28	4844.82	5055.41	4922.02	4679.07	4715.54	4803.03
Brazil	Brasil	M	85_89	242.944	335.323	423.007	570.782	678.986	905.982	1189.52	1487.51	1851.63	2123.93	2400.27	2871.4	3344.95	3478.43	3602.31	3798.69	3735.62	3585.29	3648.93
Brazil	Brasil	M	90_94	74.869	107.303	161.001	209.735	287.217	347.28	471.818	631.863	808.775	1031.03	1208.81	1392.11	1693.44	2002.69	2112.87	2218.27	2370.3	2361.02	2296.84
Brazil	Brasil	M	95_99	15.982	23.657	37.722	58.612	77.013	106.644	130.803	180.839	247.925	325.55	425.206	509.297	597.938	740.405	890.956	955.947	1020.47	1108.5	1124.01
Brazil	Brasil	M	Total edades	96536.3	100658	104436	107419	109610	111089	111891	112097	111806	111038	109787	108059	105886	103362	100604	97739.9	94860.4	92032.3	89301.3
Chile	Chile	F	0_4	600.616	609.038	570.363	541.015	509.629	494.164	480.319	472.747	464.57	449.557	431.747	417.675	408.02	400.941	394.237	387.681	378.501	368.662	360.78
Chile	Chile	F	10_14	651.858	600.379	614.053	615.262	562.655	540.378	512.477	496.107	481.565	473.776	465.637	450.666	432.9	418.858	409.232	402.178	395.491	388.952	379.79
Chile	Chile	F	100 y más	1.294	2.14	2.952	4.455	6.755	8.46	10.43	13.2	17.421	24.445	31.836	39.934	47.173	53.912	61.986	71.355	84.801	97.709	102.603
Chile	Chile	F	15_19	718.813	655.461	611.781	607.183	612.402	571.472	546.941	516.78	499.291	484.788	477.022	468.91	453.963	436.216	422.197	412.582	405.542	398.869	392.338
Chile	Chile	F	20_24	700.865	727.919	690.833	603.144	603.894	627.828	582.972	554.486	522.385	504.946	490.483	482.755	474.673	459.757	442.043	428.047	418.453	411.433	404.777
Chile	Chile	F	25_29	651.753	715.633	783.76	666.268	599.132	618.017	638.256	589.781	559.51	527.484	510.098	495.682	487.995	479.943	465.063	447.383	433.415	423.848	416.846
Chile	Chile	F	30_34	636.913	664.683	760.568	745.398	655.673	609.04	625.246	642.804	593.102	562.928	530.988	513.661	499.298	491.651	483.639	468.807	451.161	437.23	427.691
Chile	Chile	F	35_39	620.779	644.937	692.548	728.5	729.486	661.4	613.17	627.623	644.34	594.814	564.758	532.937	515.693	501.399	493.814	485.858	471.077	453.49	439.601
Chile	Chile	F	40_44	615.93	624.415	661.077	670.295	713.565	731.515	662.69	613.608	627.585	644.388	595.113	565.238	533.586	516.46	502.275	494.77	486.896	472.198	454.69
Chile	Chile	F	45_49	593.992	615.831	632.832	644.187	658.26	712.403	729.832	660.898	611.93	626.049	642.989	594.092	564.482	533.069	516.13	502.101	494.717	486.97	472.393
Chile	Chile	F	5_9	596.787	604.834	621.865	564.978	538.933	511.423	495.458	481.11	473.299	465.143	450.154	432.368	418.314	408.672	401.609	394.913	388.369	379.197	369.368
Chile	Chile	F	50_54	532.24	590.203	619.294	617.598	632.713	654.147	707.829	725.102	656.888	608.594	622.928	640.086	591.718	562.494	531.445	514.765	500.963	493.777	486.2
Chile	Chile	F	55_59	460.786	524.856	587.199	602.243	604.694	625.125	646.684	700.083	717.711	650.775	603.426	618.1	635.541	587.919	559.253	528.701	512.391	498.923	491.995
Chile	Chile	F	60_64	353.235	449.278	514.838	567.396	585.13	592.518	613.421	635.377	688.793	707.055	641.921	595.949	611.084	628.928	582.388	554.486	524.628	508.858	495.834
Chile	Chile	F	65_69	282.457	338.542	432.902	490.825	543.712	565.515	574.172	595.834	618.627	672.038	691.209	628.752	584.738	600.524	619.004	574.004	547.217	518.406	503.392
Chile	Chile	F	70_74	227.221	262.99	317.94	402.083	459.466	513.899	536.754	547.066	569.817	593.578	646.819	667.243	608.609	567.423	584.138	603.435	560.729	535.623	508.34
Chile	Chile	F	75_79	184.153	202.01	235.874	281.941	361.111	418.095	470.587	494.443	506.799	530.618	555.448	608.058	629.952	576.897	539.886	557.773	578.128	538.918	516.33
Chile	Chile	F	80_84	136.411	149.583	166.728	192.434	234.051	305.813	357.512	406.175	430.536	445.003	469.627	495.271	546.044	569.463	524.767	494.083	513.381	534.97	501.281
Chile	Chile	F	85_89	67.004	95.042	104.882	118.42	139.378	173.741	230.388	273.289	314.785	338.157	354.031	378.177	403.548	449.886	474.125	441.453	419.773	440.255	462.979
Chile	Chile	F	90_94	25.461	36.731	53.137	59.659	69.166	84.158	107.007	144.797	175.122	205.673	225.174	240.059	261.074	283.411	321.202	344.119	325.549	314.318	334.673
Chile	Chile	F	95_99	6.962	10.051	15.114	22.279	25.813	31.116	38.74	50.487	69.983	86.8	104.536	117.282	128.168	142.787	158.7	184.215	202.056	195.61	193.258
Chile	Chile	F	Total edades	8665.53	9124.56	9690.54	9745.56	9845.62	10050.2	10180.9	10241.8	10244.1	10196.6	10105.9	9982.9	9836.57	9670.61	9487.13	9292.71	9093.24	8898.22	8715.16
Chile	Chile	M	0_4	623.613	632.259	591.86	562.035	529.784	513.66	499.405	491.613	483.138	467.518	448.98	434.333	424.276	416.912	409.929	403.106	393.553	383.313	375.113
Chile	Chile	M	10_14	675.712	622.128	635.584	638.584	584.576	561.408	532.602	515.607	500.674	492.65	484.216	468.626	450.117	435.5	425.467	418.12	411.151	404.343	394.807
Chile	Chile	M	100 y más	0.308	0.493	0.779	1.266	2.104	2.824	3.785	5.295	7.6	11.175	15.084	19.403	23.323	27.043	31.489	36.645	43.98	50.807	53.16
Chile	Chile	M	15_19	743.753	678.361	632.461	628.842	635.61	592.254	567.109	536.3	518.32	503.439	495.452	487.053	471.502	453.019	438.432	428.422	421.096	414.143	407.353
Chile	Chile	M	20_24	721.729	749.958	712.076	622.854	624.695	648.969	602.173	573.464	540.959	523.1	508.316	500.409	492.079	476.601	458.19	443.664	433.698	426.414	419.496
Chile	Chile	M	25_29	665.811	733.072	808.869	685.37	617.368	636.959	657.823	607.751	577.479	545.17	527.453	512.795	504.983	496.739	481.354	463.026	448.571	438.664	431.43
Chile	Chile	M	30_34	643.27	675.712	785.253	764.175	672.678	625.722	642.82	661.12	610.052	580.018	547.925	530.366	515.84	508.135	499.996	484.711	466.471	452.105	442.264
Chile	Chile	M	35_39	618.466	648.046	707.035	743.661	744.453	676.713	628.498	643.92	661.469	610.79	581.022	549.186	531.801	517.425	509.852	501.827	486.659	468.539	454.264
Chile	Chile	M	40_44	604.299	618.165	663.019	677.484	723.144	744.245	676.257	627.452	642.508	660.243	610.025	580.604	549.064	531.898	517.729	510.311	502.428	487.423	469.443
Chile	Chile	M	45_49	572.702	599.372	621.476	641.154	660.466	719.168	740.023	672.375	624.026	639.334	657.29	607.699	578.707	547.572	530.713	516.794	509.583	501.911	487.106
Chile	Chile	M	5_9	619.124	627.125	643.991	586.772	560.063	531.614	515	500.249	492.206	483.754	468.15	449.625	434.997	424.954	417.597	410.622	403.809	394.263	384.033
Chile	Chile	M	50_54	502.26	562.786	595.301	602.69	625.056	652.829	711.201	732.101	665.712	618.425	634.05	652.315	603.551	575.143	544.578	528.126	514.556	507.651	500.248
Chile	Chile	M	55_59	423.307	487.466	550.477	574.238	584.901	612.684	640.907	698.974	720.415	655.956	610.068	626.134	644.766	597.147	569.577	539.769	523.874	510.819	504.313
Chile	Chile	M	60_64	316.52	403.331	467.461	525.562	551.141	566.488	595.077	623.851	681.747	703.967	642.075	598.111	614.742	633.881	587.874	561.43	532.671	517.578	505.204
Chile	Chile	M	65_69	236.783	293.251	376.586	437.15	494.594	523.462	540.627	570.054	599.569	657.097	680.253	621.937	580.66	598.047	617.902	574.142	549.285	522.05	508.066
Chile	Chile	M	70_74	173.909	209.314	263.359	339.396	398.192	455.436	485.613	504.519	534.602	564.767	621.359	645.507	592.193	554.654	572.972	593.685	553.144	530.555	505.489
Chile	Chile	M	75_79	126.086	143.252	175.953	223.376	292.611	348.617	403.174	433.773	453.946	484.24	514.585	569.083	594.275	547.848	515.445	534.821	556.471	520.503	501.16
Chile	Chile	M	80_84	82.303	91.914	107.532	134.202	174.586	233.946	283.387	332.243	361.394	382.133	411.382	440.668	491.324	517.03	480.033	454.863	475.162	497.493	468.272
Chile	Chile	M	85_89	33.884	49.718	57.264	69.391	89.46	119.683	164.175	202.851	241.567	266.827	286.041	311.619	338.014	381.385	405.754	380.989	364.945	385.056	407.322
Chile	Chile	M	90_94	10.795	15.711	24.091	28.857	36.459	48.664	66.993	94.253	118.776	144.412	162.543	177.095	196.389	216.704	248.396	268.723	256.466	249.4	267.36
Chile	Chile	M	95_99	2.367	3.366	5.242	8.373	10.539	13.854	19.107	27.122	39.085	50.592	63.056	72.524	80.964	91.96	103.773	121.853	135.012	131.798	131.273
Chile	Chile	M	Total edades	8397	8844.8	9425.67	9495.43	9612.48	9829.2	9975.76	10054.9	10075.2	10045.6	9969.33	9855.09	9713.57	9549.6	9367.05	9175.65	8982.58	8794.83	8617.18
Colombia	Colombia	F	0_4	1874.19	1793.92	1811.78	1696.86	1590.09	1505.93	1433.94	1375.86	1328.71	1275.84	1225.94	1175.23	1131.25	1092.35	1059.03	1024.28	991.174	958.243	927.74
Colombia	Colombia	F	10_14	2109.76	2038.72	1894.7	1789.86	1788.51	1686.27	1580.91	1497.85	1426.82	1369.27	1322.45	1269.85	1220.21	1169.72	1125.92	1087.18	1053.98	1019.36	986.35
Colombia	Colombia	F	100 y más	1.279	1.934	2.656	3.782	5.5	7.604	9.976	13.11	18.337	26.347	35.131	47.172	58.211	68.3	83.1	99.564	118.011	141.859	160.583
Colombia	Colombia	F	15_19	2134.57	2094.85	2079.57	1864.57	1783.51	1779.99	1678.71	1574.21	1491.9	1421.06	1363.67	1316.98	1264.51	1214.97	1164.58	1120.85	1082.19	1049.05	1014.48
Colombia	Colombia	F	20_24	1990.76	2113.54	2174.9	2035.27	1854.07	1771.45	1769.12	1669.07	1565.67	1483.72	1413.17	1356.03	1309.54	1257.26	1207.89	1157.64	1114.04	1075.49	1042.45
Colombia	Colombia	F	25_29	1891.55	1967.1	2190.59	2092.52	2020.41	1839.88	1758.82	1757.68	1658.93	1556.05	1474.49	1404.29	1347.43	1301.18	1249.12	1199.95	1149.88	1106.44	1068.02
Colombia	Colombia	F	30_34	1777.63	1868.71	2024.7	2108.47	2068.61	2005.67	1827.02	1747.34	1747.26	1649.09	1546.73	1465.6	1395.74	1339.18	1293.2	1241.37	1192.41	1142.54	1099.26
Colombia	Colombia	F	35_39	1623.62	1756.8	1903.24	1958.19	2083.03	2053.91	1992.48	1815.58	1737.14	1737.48	1639.95	1538.19	1457.55	1388.1	1331.89	1286.18	1234.63	1185.93	1136.28
Colombia	Colombia	F	40_44	1567.15	1604.32	1773.28	1853.04	1934	2067.36	2039.64	1979.63	1804.53	1726.99	1727.83	1631.13	1530.12	1450.1	1381.17	1325.4	1280.08	1228.89	1180.51
Colombia	Colombia	F	45_49	1442.67	1547.01	1607.49	1733.06	1829.43	1916.67	2050.34	2024.05	1965.56	1792.33	1715.92	1717.4	1621.76	1521.74	1442.52	1374.28	1319.09	1274.28	1223.55
Colombia	Colombia	F	5_9	2048.96	1866.78	1809.77	1793.77	1692.06	1586.01	1502.36	1430.81	1373.1	1326.13	1273.43	1223.68	1173.09	1129.21	1090.4	1057.15	1022.48	989.425	956.553
Colombia	Colombia	F	50_54	1192.98	1418.65	1537.39	1571.07	1706.78	1807.42	1895.29	2029.13	2004.58	1947.86	1777.13	1702.27	1704.62	1610.45	1511.77	1433.66	1366.38	1312	1267.87
Colombia	Colombia	F	55_59	998.158	1163.69	1395.72	1496.59	1538.24	1676.15	1777.29	1865.95	1999.98	1977.76	1923.59	1756.46	1683.83	1687.51	1595.42	1498.68	1422.16	1356.26	1303.02
Colombia	Colombia	F	60_64	750.2	961.083	1129.43	1345.58	1450.68	1495.85	1633.27	1735.08	1824.82	1959.09	1940.23	1889.71	1727.74	1658.38	1663.96	1574.87	1480.92	1406.69	1342.7
Colombia	Colombia	F	65_69	560.811	706.743	913.137	1069.31	1281.87	1387.71	1435.38	1571.87	1674.42	1765.56	1899.98	1885.85	1840.54	1686.12	1621.41	1629.72	1545.03	1455.15	1384.18
Colombia	Colombia	F	70_74	432.278	510.254	649.78	839.17	990.004	1193.54	1298.18	1348.7	1483.04	1586	1678.39	1812.32	1804.57	1766.64	1623.04	1565	1577.12	1498.87	1414.83
Colombia	Colombia	F	75_79	319.33	372.542	445.769	569.242	742.163	882.308	1070.91	1172.22	1225.13	1354.93	1456.76	1549.43	1681.07	1681.68	1653.52	1525.44	1476.82	1494.03	1424.9
Colombia	Colombia	F	80_84	201.239	249.883	298	359.072	464.197	611.632	734.101	899.186	992.855	1046.52	1166.66	1263.95	1354.18	1479.81	1490.46	1475.12	1369.62	1334.25	1357.53
Colombia	Colombia	F	85_89	98.271	130.334	166.494	202.378	247.728	325.249	435.091	529.934	658.41	737.283	787.586	889.416	975.671	1058.34	1170.31	1192.38	1193.61	1120.66	1103.01
Colombia	Colombia	F	90_94	37.332	51.359	70.447	92.186	114.016	142.036	189.809	258.418	320.304	405.061	461.428	501.314	575.613	642.138	708.059	795.742	824.031	838.357	799.131
Colombia	Colombia	F	95_99	10.299	13.678	19.489	27.669	36.893	46.539	59.185	80.798	112.439	142.577	184.445	214.98	239.006	281.037	321.024	362.497	417.406	443.016	461.415
Colombia	Colombia	F	Total edades	23063	24231.9	25898.3	26501.7	27221.8	27789.2	28171.8	28376.5	28413.9	28286.9	28014.9	27611.2	27096.3	26484.2	25787.8	25026.9	24231	23430.8	22654.4
Colombia	Colombia	M	0_4	1959.81	1876.97	1898.92	1777.04	1665.28	1578.29	1503.45	1443.09	1394.09	1338.94	1286.83	1233.72	1187.61	1146.8	1111.82	1075.32	1040.54	1005.98	973.954
Colombia	Colombia	M	10_14	2198.53	2128.88	1978.79	1871.33	1872.93	1765.1	1655.14	1569.5	1495.81	1436.08	1387.47	1332.67	1280.85	1227.99	1182.08	1141.45	1106.63	1070.25	1035.6
Colombia	Colombia	M	100 y más	0.64	0.969	1.347	1.885	2.727	3.678	4.768	6.177	8.821	12.778	17.068	24.034	30.009	34.977	44.153	54.636	65.784	79.088	88.604
Colombia	Colombia	M	15_19	2217.32	2177.93	2166.82	1943.81	1860.96	1861.24	1754.94	1646.32	1561.83	1488.65	1429.33	1381.03	1326.49	1274.89	1222.22	1176.47	1135.98	1101.28	1065
Colombia	Colombia	M	20_24	2036.17	2176.3	2246.57	2104.56	1920.32	1837.96	1840.75	1737.36	1631.29	1548.3	1476.31	1417.9	1370.32	1316.43	1265.36	1213.17	1167.83	1127.68	1093.28
Colombia	Colombia	M	25_29	1868.97	1986.14	2235.01	2134.63	2068.84	1889.5	1811.26	1816.89	1716.93	1613.22	1532.04	1461.47	1404.18	1357.52	1304.44	1254.07	1202.51	1157.71	1118.04
Colombia	Colombia	M	30_34	1674.41	1824.39	2032.11	2125.05	2090.72	2037.77	1863.38	1788.54	1796.54	1698.86	1597.07	1517.36	1447.98	1391.65	1345.77	1293.42	1243.69	1192.71	1148.4
Colombia	Colombia	M	35_39	1452.63	1636.97	1850.25	1940.05	2081.49	2061.18	2011.67	1841.45	1769.46	1778.9	1683.15	1583.01	1504.57	1436.25	1380.77	1335.62	1283.95	1234.81	1184.38
Colombia	Colombia	M	40_44	1415.68	1422.12	1647.79	1779.73	1901.14	2053.2	2035.72	1989.07	1822.52	1752.63	1763.32	1669.28	1570.65	1493.39	1426.06	1371.41	1326.96	1275.97	1227.42
Colombia	Colombia	M	45_49	1305.85	1386.64	1422.23	1592.48	1744.7	1873.92	2026.46	2011.52	1967.52	1804.26	1736.38	1748.18	1655.85	1558.71	1482.67	1416.36	1362.58	1318.88	1268.61
Colombia	Colombia	M	5_9	2140.3	1951.39	1893.68	1879.43	1771.59	1660.78	1574.44	1500.13	1440.18	1391.39	1336.42	1284.47	1231.5	1185.49	1144.78	1109.89	1073.46	1038.75	1004.23
Colombia	Colombia	M	50_54	1038.58	1271.89	1371.08	1372.41	1554.78	1711.74	1841.42	1994.3	1982.31	1941.33	1782.09	1716.6	1729.69	1639.47	1544.25	1469.74	1404.77	1352.14	1309.42
Colombia	Colombia	M	55_59	877.086	999.708	1239.8	1315.1	1328.01	1511.71	1667.98	1798.09	1951.3	1943.13	1906.05	1752.08	1689.73	1704.43	1617.07	1524.48	1452.13	1389.05	1338.03
Colombia	Colombia	M	60_64	656.599	829.605	957.019	1173.62	1255.04	1273.54	1454.25	1609.46	1740.1	1893.64	1890.33	1858.1	1711.05	1652.78	1669.55	1586.07	1497.11	1427.79	1367.34
Colombia	Colombia	M	65_69	471.137	603.242	771.771	883.891	1093.99	1176.85	1199.66	1376.1	1529.77	1660.94	1814.28	1816.8	1790.69	1652.88	1600.01	1619.47	1541.38	1457.57	1392.54
Colombia	Colombia	M	70_74	353.204	413.871	537.856	685.819	793.633	989.989	1072.03	1099.99	1270.04	1420.75	1551.16	1702.26	1711.48	1692.8	1567.39	1521.69	1544.46	1473.99	1397.51
Colombia	Colombia	M	75_79	248.086	290.066	346.356	450.103	581.296	679.482	855.429	934.914	968.263	1128.11	1272.17	1398.32	1543.45	1559.7	1549.67	1440.96	1404.59	1431.32	1371.36
Colombia	Colombia	M	80_84	147.538	181.924	218.269	261.612	345.493	452.158	535.255	682.668	756.118	793.49	935.489	1065.5	1181.25	1313.72	1336.52	1336.4	1250.26	1226.17	1257.05
Colombia	Colombia	M	85_89	66.77	88.592	112.047	137.521	167.4	224.712	299.379	361.142	469.805	530.834	567.266	679.146	783.982	879.535	988.708	1016.18	1026.18	969.675	960.484
Colombia	Colombia	M	90_94	24.184	32.952	45.208	58.703	72.866	89.877	122.614	166.426	204.998	272.642	314.471	341.999	415.8	486.625	552.788	628.985	654.269	669.002	640.237
Colombia	Colombia	M	95_99	6.154	8.226	11.65	16.621	21.758	27.312	34.22	47.623	66.201	83.74	114.258	134.769	149.542	185.186	220.466	254.719	294.837	312.308	325.388
Colombia	Colombia	M	Total edades	22159.7	23288.8	24984.6	25505.4	26195	26760	27164.2	27420.8	27543.9	27532.6	27393	27118.7	26716.7	26191.2	25556.5	24840.5	24079.9	23312.1	22566.9
Costa Rica	Costa Rica	F	0_4	173.093	174.616	169.903	159.989	149.718	143.433	138.489	134.571	130.934	126.439	121.545	117.201	113.773	110.945	108.454	105.59	102.81	99.787	97.237
Costa Rica	Costa Rica	F	10_14	194.286	176.802	173.617	175.136	170.351	160.349	149.984	143.593	138.603	134.692	131.077	126.596	121.717	117.39	113.972	111.151	108.67	105.813	103.04
Costa Rica	Costa Rica	F	100 y más	0.194	0.3	0.428	0.63	0.93	1.28	1.744	2.382	3.449	4.682	6.747	9.094	10.701	11.975	14.779	18.558	22.731	25.733	27.734
Costa Rica	Costa Rica	F	15_19	206.576	195.09	177.679	174.414	175.796	170.875	160.741	150.244	143.81	138.833	134.933	131.326	126.855	121.982	117.661	114.248	111.433	108.955	106.101
Costa Rica	Costa Rica	F	20_24	210.673	207.519	196.168	178.68	175.243	176.444	171.349	161.04	150.502	144.086	139.123	135.238	131.641	127.178	122.317	118.004	114.597	111.788	109.316
Costa Rica	Costa Rica	F	25_29	194.566	211.702	208.623	197.181	179.535	175.913	176.919	171.634	161.289	150.776	144.378	139.43	135.558	131.974	127.525	122.674	118.369	114.97	112.168
Costa Rica	Costa Rica	F	30_34	173.252	195.449	212.671	209.497	197.904	180.11	176.318	177.127	171.805	161.491	151.011	144.635	139.705	135.85	132.279	127.844	123.005	118.712	115.322
Costa Rica	Costa Rica	F	35_39	153.253	173.826	196.071	213.159	209.867	198.166	180.277	176.347	177.121	171.838	161.568	151.126	144.781	139.875	136.04	132.487	128.071	123.249	118.97
Costa Rica	Costa Rica	F	40_44	156.945	153.424	174.005	196.111	213.053	209.695	197.954	180.031	176.108	176.92	171.687	161.474	151.084	144.777	139.904	136.097	132.569	128.177	123.375
Costa Rica	Costa Rica	F	45_49	155.296	156.468	153.1	173.551	195.504	212.337	208.976	197.262	179.451	175.603	176.463	171.301	161.164	150.847	144.591	139.764	135.994	132.5	128.141
Costa Rica	Costa Rica	F	5_9	176.305	173.061	174.632	169.929	160.011	149.733	143.432	138.468	134.549	130.925	126.436	121.553	117.218	113.795	110.973	108.486	105.628	102.85	99.831
Costa Rica	Costa Rica	F	50_54	130.627	153.988	155.306	152.032	172.341	194.162	210.913	207.63	196.082	178.478	174.732	175.667	170.601	160.573	150.358	144.175	139.412	135.696	132.253
Costa Rica	Costa Rica	F	55_59	99.292	128.587	151.756	153.195	150.105	170.27	191.95	208.65	205.563	194.288	176.985	173.394	174.432	169.511	159.643	149.572	143.498	138.826	135.191
Costa Rica	Costa Rica	F	60_64	81.354	96.643	125.401	148.227	149.896	147.108	167.104	188.631	205.311	202.541	191.664	174.797	171.431	172.629	167.914	158.277	148.415	142.498	137.955
Costa Rica	Costa Rica	F	65_69	59.82	77.78	92.722	120.649	143.023	145.026	142.687	162.449	183.774	200.439	198.112	187.812	171.575	168.535	169.959	165.541	156.24	146.68	140.989
Costa Rica	Costa Rica	F	70_74	45.715	55.567	72.696	87.083	113.83	135.508	137.946	136.209	155.598	176.589	193.174	191.463	181.983	166.658	164.073	165.815	161.828	153.02	143.911
Costa Rica	Costa Rica	F	75_79	33.358	40.475	49.691	65.532	79.054	104	124.552	127.493	126.548	145.282	165.641	181.988	181.118	172.819	158.831	156.907	159.082	155.726	147.676
Costa Rica	Costa Rica	F	80_84	22.176	27.085	33.405	41.526	55.352	67.435	89.544	108.171	111.638	111.694	129.182	148.328	164.063	164.325	157.728	145.8	144.815	147.588	145.19
Costa Rica	Costa Rica	F	85_89	11.722	15.555	19.497	24.486	30.907	41.797	51.629	69.458	84.967	88.781	89.865	105.109	122.004	136.363	137.929	133.678	124.707	124.967	128.455
Costa Rica	Costa Rica	F	90_94	4.735	6.517	9.004	11.566	14.823	19.083	26.307	33.106	45.352	56.496	60.067	61.847	73.561	86.794	98.535	101.23	99.59	94.277	95.842
Costa Rica	Costa Rica	F	95_99	1.358	1.821	2.663	3.814	5.029	6.611	8.732	12.347	15.938	22.405	28.627	31.213	32.959	40.193	48.584	56.524	59.471	59.91	58.063
Costa Rica	Costa Rica	F	Total edades	2284.6	2422.28	2549.04	2656.39	2742.27	2809.34	2857.55	2886.84	2898.39	2893.28	2873.02	2840.59	2797.92	2744.99	2682.05	2612.42	2540.93	2471.72	2406.76
Costa Rica	Costa Rica	M	0_4	181.354	183.009	178.099	167.775	157.067	150.526	145.372	141.266	137.454	132.732	127.594	123.033	119.432	116.463	113.848	110.841	107.922	104.75	102.072
Costa Rica	Costa Rica	M	10_14	203.07	185.012	181.789	183.438	178.475	168.087	157.294	150.659	145.463	141.373	137.581	132.877	127.756	123.21	119.62	116.66	114.053	111.055	108.143
Costa Rica	Costa Rica	M	100 y más	0.077	0.128	0.204	0.303	0.45	0.635	0.899	1.259	1.865	2.531	3.663	4.91	5.684	6.297	7.864	9.9	12.091	13.588	14.526
Costa Rica	Costa Rica	M	15_19	215.244	203.656	185.752	182.473	184.005	178.925	168.416	157.49	150.829	145.655	141.581	137.803	133.112	128.004	123.467	119.887	116.937	114.334	111.343
Costa Rica	Costa Rica	M	20_24	218.181	215.472	204.063	186.207	182.844	184.259	179.065	168.44	157.514	150.903	145.768	141.727	137.979	133.315	128.231	123.717	120.154	117.219	114.631
Costa Rica	Costa Rica	M	25_29	199.688	218.127	215.602	204.249	186.413	182.962	184.243	178.922	168.318	157.479	150.927	145.844	141.844	138.131	133.502	128.453	123.966	120.425	117.513
Costa Rica	Costa Rica	M	30_34	175.487	199.5	217.91	215.414	204.096	186.296	182.766	183.924	178.629	168.126	157.373	150.884	145.854	141.898	138.225	133.633	128.62	124.16	120.65
Costa Rica	Costa Rica	M	35_39	151.344	175.086	199.003	217.295	214.83	203.576	185.832	182.243	183.421	178.218	167.819	157.16	150.736	145.763	141.857	138.227	133.679	128.704	124.278
Costa Rica	Costa Rica	M	40_44	153.76	150.624	174.231	197.969	216.159	213.768	202.619	184.972	181.453	182.715	177.616	167.334	156.779	150.435	145.528	141.678	138.1	133.6	128.67
Costa Rica	Costa Rica	M	45_49	152.427	152.192	149.226	172.623	196.203	214.328	212.069	201.085	183.687	180.31	181.664	176.689	166.555	156.133	149.888	145.063	141.284	137.77	133.333
Costa Rica	Costa Rica	M	5_9	184.542	181.269	182.964	178.078	167.765	157.062	150.51	145.337	141.235	137.435	132.722	127.596	123.043	119.448	116.486	113.875	110.874	107.958	104.79
Costa Rica	Costa Rica	M	50_54	127.651	149.704	149.636	146.909	170.109	193.55	211.628	209.568	198.889	181.851	178.649	180.117	175.307	165.362	155.119	149	144.289	140.605	137.176
Costa Rica	Costa Rica	M	55_59	96.153	124.071	145.697	145.938	143.596	166.582	189.843	207.855	206.095	195.838	179.268	176.291	177.914	173.321	163.634	153.626	147.688	143.126	139.57
Costa Rica	Costa Rica	M	60_64	78.735	91.965	118.906	140.106	140.831	139.029	161.721	184.705	202.627	201.279	191.578	175.638	172.97	174.795	170.504	161.171	151.496	145.804	141.446
Costa Rica	Costa Rica	M	65_69	56.374	73.335	85.979	111.816	132.473	133.859	132.734	154.938	177.496	195.255	194.44	185.491	170.431	168.18	170.288	166.412	157.584	148.368	143.02
Costa Rica	Costa Rica	M	70_74	41.535	50.391	65.944	78.056	102.363	122.246	124.36	123.977	145.381	167.233	184.645	184.498	176.575	162.728	161.052	163.515	160.224	152.106	143.552
Costa Rica	Costa Rica	M	75_79	28.131	34.723	42.534	56.46	67.681	89.839	108.394	111.17	111.598	131.681	152.323	169.047	169.744	163.204	151.086	150.159	153.091	150.594	143.493
Costa Rica	Costa Rica	M	80_84	17.107	21.17	26.505	33.138	44.783	54.629	73.601	89.864	93.102	94.323	112.216	130.802	146.239	147.864	143.148	133.377	133.418	136.852	135.407
Costa Rica	Costa Rica	M	85_89	8.226	10.983	13.883	17.9	22.887	31.639	39.359	53.87	66.668	69.937	71.658	86.16	101.485	114.597	117.033	114.382	107.612	108.642	112.439
Costa Rica	Costa Rica	M	90_94	2.968	4.115	5.685	7.467	9.882	12.991	18.409	23.37	32.553	40.954	43.62	45.345	55.321	66.084	75.708	78.4	77.738	74.164	75.904
Costa Rica	Costa Rica	M	95_99	0.721	0.998	1.464	2.11	2.858	3.911	5.305	7.712	10.017	14.266	18.325	19.917	21.138	26.32	32.117	37.565	39.761	40.279	39.253
Costa Rica	Costa Rica	M	Total edades	2292.78	2425.53	2545.08	2645.72	2725.77	2788.7	2834.44	2862.63	2874.29	2870.09	2851.03	2819.16	2775.9	2721.55	2658.2	2589.54	2520.58	2454.1	2391.21
Cuba	Cuba	F	0_4	295.99	306.67	277.783	255.469	238.615	227.266	218.497	209.119	199.2	189.015	179.711	172.111	165.607	159.466	153.15	146.706	140.778	135.222	130.39
Cuba	Cuba	F	10_14	352.1	316.739	293.422	304.629	276.321	254.413	237.614	226.3	217.557	208.203	198.304	188.141	178.854	171.269	164.775	158.646	152.338	145.902	139.984
Cuba	Cuba	F	100 y más	1.285	1.634	1.952	2.344	2.812	3.359	4.448	5.851	7.22	9.312	10.636	17.164	20.43	21.585	17.161	19.067	24.518	24.738	26.365
Cuba	Cuba	F	15_19	356.826	348.965	312.225	289.936	302.605	274.355	252.482	235.713	224.417	215.691	206.353	196.466	186.317	177.039	169.466	162.979	156.855	150.553	144.125
Cuba	Cuba	F	20_24	415.202	354.718	341.084	306.151	286.459	299.159	270.982	249.162	232.433	221.169	212.467	203.151	193.289	183.157	173.896	166.337	159.86	153.749	147.455
Cuba	Cuba	F	25_29	348.75	413.581	347.272	335.285	302.799	283.192	295.905	267.801	246.039	229.351	218.117	209.445	200.152	190.311	180.203	170.961	163.415	156.952	150.853
Cuba	Cuba	F	30_34	322.082	344.417	407.71	342.753	332.546	300.186	280.649	293.376	265.349	243.642	227	215.801	207.156	197.888	188.075	177.988	168.766	161.237	154.789
Cuba	Cuba	F	35_39	488.316	308.67	340.043	403.963	340.409	330.317	298.092	278.646	291.386	263.453	241.82	225.235	214.079	205.473	196.239	186.455	176.401	167.202	159.697
Cuba	Cuba	F	40_44	523.342	476.05	304.963	336.747	401.216	338.091	328.127	296.103	276.795	289.552	261.763	240.242	223.746	212.656	204.103	194.923	185.19	175.178	166.019
Cuba	Cuba	F	45_49	519.124	517.388	470.453	301.321	333.49	397.716	335.212	325.457	293.755	274.665	287.451	259.897	238.559	222.205	211.222	202.758	193.661	184.006	174.069
Cuba	Cuba	F	5_9	319.812	294.418	305.433	276.815	254.876	238.056	226.727	217.975	208.611	198.703	188.529	179.235	171.643	165.144	159.011	152.7	146.259	140.337	134.786
Cuba	Cuba	F	50_54	335.402	510.554	508.99	463.225	297.031	329.15	392.916	331.344	321.906	290.694	271.939	284.769	257.57	236.511	220.378	209.561	201.23	192.261	182.729
Cuba	Cuba	F	55_59	331.987	327.05	498.368	497.458	453.556	291.277	323.2	386.302	326.081	317.1	286.598	268.325	281.229	254.549	233.89	218.075	207.492	199.362	190.578
Cuba	Cuba	F	60_64	277.586	319.286	314.749	480.669	481.107	439.963	283.082	314.725	376.864	318.616	310.313	280.854	263.297	276.325	250.4	230.331	214.973	204.742	196.904
Cuba	Cuba	F	65_69	241.819	261.18	300.742	297.297	455.985	458.62	420.785	271.54	302.757	363.511	308.066	300.729	272.765	256.238	269.44	244.599	225.367	210.671	200.951
Cuba	Cuba	F	70_74	188.839	220.832	238.901	276.222	274.666	424.301	428.81	395.19	256.056	286.605	345.368	293.678	287.603	261.652	246.502	259.908	236.536	218.453	204.678
Cuba	Cuba	F	75_79	135.564	164.357	192.755	209.746	244.507	245.624	382.084	388.633	360.309	234.759	264.157	319.922	273.337	268.903	245.692	232.409	245.988	224.678	208.237
Cuba	Cuba	F	80_84	97.47	106.482	129.719	153.531	169.201	200.481	203.631	320.084	328.761	307.623	202.18	229.409	280.076	241.141	238.976	219.879	209.361	223.002	204.952
Cuba	Cuba	F	85_89	56.847	64.465	70.939	87.581	105.594	119.255	143.69	148.297	236.665	246.631	233.997	155.862	179.166	221.514	193.048	193.559	180.073	173.314	186.587
Cuba	Cuba	F	90_94	25.529	29.801	34.117	38.184	48.232	59.991	69.233	85.181	89.706	145.999	155.07	149.896	101.694	119.034	149.786	132.8	135.367	128.003	125.226
Cuba	Cuba	F	95_99	8.343	9.77	11.528	13.456	15.44	20.211	25.775	30.491	38.437	41.466	69.11	75.166	74.401	51.691	61.943	79.781	72.356	75.451	73.011
Cuba	Cuba	F	Total edades	5642.22	5697.03	5703.15	5672.78	5617.47	5534.98	5421.94	5277.29	5100.3	4895.76	4678.95	4465.5	4270.97	4093.75	3927.36	3760.42	3596.78	3445.01	3302.39
Cuba	Cuba	M	0_4	313.319	323.994	293.5	269.928	252.127	240.189	230.953	221.068	210.608	199.843	190.007	181.974	175.097	168.608	161.931	155.119	148.855	142.983	137.873
Cuba	Cuba	M	10_14	372.082	335.002	310.481	321.763	291.877	268.757	251.045	239.16	229.967	220.121	209.694	198.952	189.137	181.124	174.26	167.786	161.118	154.318	148.061
Cuba	Cuba	M	100 y más	0.804	0.983	1.191	1.392	1.641	1.97	2.606	3.532	4.453	5.811	7.004	11.763	14.415	15.921	12.868	14.439	18.54	18.975	19.898
Cuba	Cuba	M	15_19	382.995	368.168	330.604	307.059	319.687	289.911	266.863	249.206	237.357	228.198	218.379	207.971	197.252	187.45	179.449	172.596	166.131	159.474	152.681
Cuba	Cuba	M	20_24	433.71	380.497	360.184	324.403	303.377	316.084	286.452	263.512	245.939	234.153	225.039	215.257	204.883	194.194	184.417	176.44	169.604	163.157	156.515
Cuba	Cuba	M	25_29	362.886	430.266	372.479	353.858	320.582	299.755	312.513	283.034	260.212	242.728	231.001	221.936	212.195	201.86	191.203	181.458	173.507	166.693	160.264
Cuba	Cuba	M	30_34	332.686	357.476	423.331	367.058	350.371	317.38	296.723	309.531	280.217	257.517	240.12	228.459	219.443	209.747	199.453	188.837	179.123	171.202	164.413
Cuba	Cuba	M	35_39	494.39	317.612	351.949	418.335	363.736	347.334	314.619	294.16	307.02	277.889	255.323	238.026	226.439	217.48	207.84	197.596	187.027	177.355	169.47
Cuba	Cuba	M	40_44	510.205	481.79	312.681	347.403	414.322	360.399	344.291	311.93	291.717	304.637	275.731	253.335	236.17	224.674	215.79	206.223	196.048	185.544	175.93
Cuba	Cuba	M	45_49	500.315	501.479	473.885	307.551	342.694	409.327	356.269	340.587	308.741	288.879	301.86	273.283	251.133	234.155	222.801	214.034	204.578	194.51	184.107
Cuba	Cuba	M	5_9	338.279	311.568	322.66	292.455	269.274	251.528	239.616	230.403	220.537	210.093	199.343	189.517	181.495	174.626	168.144	161.472	154.667	148.406	142.54
Cuba	Cuba	M	50_54	321.145	487.958	489.484	463.171	301.159	336.292	402.326	350.577	335.537	304.45	285.088	298.148	270.057	248.28	231.592	220.462	211.875	202.596	192.694
Cuba	Cuba	M	55_59	307.57	309.156	470.453	472.817	448.735	292.609	327.51	392.69	342.815	328.658	298.602	279.936	293.078	265.683	244.45	228.194	217.389	209.073	200.053
Cuba	Cuba	M	60_64	261.95	290.566	292.245	446.157	450.342	429.566	281.041	315.625	379.651	332.31	319.289	290.63	272.897	286.133	259.722	239.266	223.623	213.282	205.355
Cuba	Cuba	M	65_69	226.564	239.873	266.286	268.96	413.424	420.687	403.542	265.364	299.505	361.85	317.833	306.301	279.514	263.044	276.392	251.385	232.033	217.264	207.585
Cuba	Cuba	M	70_74	168.683	198.335	210.228	234.842	239.485	372.643	382.398	369.705	244.892	278.211	337.921	298.157	288.435	264.092	249.312	262.776	239.702	221.866	208.305
Cuba	Cuba	M	75_79	115.903	137.747	162.323	173.596	196.563	204.005	321.375	333.612	326.07	218.061	249.685	305.334	270.927	263.411	242.313	229.806	243.299	222.876	207.142
Cuba	Cuba	M	80_84	76.478	83.661	99.845	119.196	129.969	151.03	159.625	255.872	270.047	267.863	181.298	209.775	258.809	231.447	226.699	210.066	200.639	213.87	197.227
Cuba	Cuba	M	85_89	41.18	45.994	50.687	61.535	75.321	85.051	101.316	109.686	179.973	193.997	195.81	134.559	157.715	196.844	177.987	176.26	165.098	159.345	171.624
Cuba	Cuba	M	90_94	17.381	19.555	22.061	24.809	30.969	39.497	45.937	56.346	62.802	105.851	116.681	120.121	83.953	99.921	126.572	116.172	116.769	110.987	108.706
Cuba	Cuba	M	95_99	5.093	6.07	6.911	7.968	9.206	11.998	15.789	18.959	24.031	27.632	47.809	53.95	56.678	40.356	48.915	63.137	59.065	60.503	58.633
Cuba	Cuba	M	Total edades	5583.62	5627.75	5623.47	5584.26	5524.86	5446.01	5342.81	5214.56	5062.09	4888.75	4703.52	4517.38	4339.72	4169.05	4002.11	3833.52	3668.69	3514.28	3369.08
CuraÃ§ao	CuraÃ§ao	F	0_4	4.775	4.981	4.397	4.423	4.489	4.511	4.434	4.309	4.177	4.102	4.098	4.101	4.076	4.022	3.963	3.921	3.911	3.907	3.901
CuraÃ§ao	CuraÃ§ao	F	10_14	5.157	5.363	5.151	5.094	4.515	4.539	4.605	4.626	4.552	4.426	4.296	4.222	4.217	4.219	4.196	4.143	4.082	4.043	4.029
CuraÃ§ao	CuraÃ§ao	F	100 y más	0.017	0.024	0.035	0.047	0.061	0.081	0.107	0.138	0.188	0.24	0.302	0.372	0.389	0.41	0.407	0.449	0.498	0.582	0.655
CuraÃ§ao	CuraÃ§ao	F	15_19	5.674	5.146	5.41	5.197	5.139	4.561	4.585	4.653	4.676	4.6	4.475	4.344	4.27	4.266	4.27	4.244	4.192	4.13	4.09
CuraÃ§ao	CuraÃ§ao	F	20_24	4.199	4.662	4.639	4.902	4.691	4.633	4.055	4.08	4.149	4.171	4.095	3.971	3.841	3.768	3.763	3.766	3.742	3.691	3.629
CuraÃ§ao	CuraÃ§ao	F	25_29	4.119	4.73	5.118	5.096	5.36	5.148	5.093	4.516	4.542	4.61	4.631	4.558	4.434	4.304	4.229	4.225	4.231	4.207	4.154
CuraÃ§ao	CuraÃ§ao	F	30_34	4.375	5.074	5.059	5.446	5.425	5.687	5.478	5.426	4.849	4.874	4.943	4.966	4.892	4.769	4.639	4.566	4.563	4.566	4.544
CuraÃ§ao	CuraÃ§ao	F	35_39	5.583	5.144	5.283	5.272	5.658	5.638	5.901	5.694	5.64	5.065	5.092	5.162	5.185	5.112	4.99	4.861	4.788	4.784	4.789
CuraÃ§ao	CuraÃ§ao	F	40_44	6.463	6.112	5.267	5.409	5.397	5.784	5.765	6.029	5.823	5.772	5.2	5.226	5.297	5.321	5.25	5.127	4.999	4.928	4.924
CuraÃ§ao	CuraÃ§ao	F	45_49	6.963	6.521	6.162	5.326	5.469	5.458	5.846	5.829	6.094	5.89	5.841	5.275	5.301	5.373	5.4	5.328	5.207	5.083	5.01
CuraÃ§ao	CuraÃ§ao	F	5_9	5.151	5.1	5.042	4.46	4.485	4.553	4.574	4.499	4.373	4.241	4.167	4.164	4.167	4.141	4.089	4.029	3.988	3.976	3.973
CuraÃ§ao	CuraÃ§ao	F	50_54	6.684	7.328	6.502	6.151	5.33	5.474	5.468	5.856	5.843	6.109	5.91	5.862	5.303	5.334	5.406	5.434	5.365	5.247	5.123
CuraÃ§ao	CuraÃ§ao	F	55_59	5.517	6.57	7.223	6.421	6.084	5.283	5.432	5.432	5.819	5.811	6.079	5.887	5.845	5.294	5.328	5.405	5.436	5.371	5.254
CuraÃ§ao	CuraÃ§ao	F	60_64	4.681	5.666	6.395	7.044	6.277	5.96	5.187	5.342	5.349	5.738	5.736	6.009	5.828	5.792	5.255	5.292	5.373	5.407	5.348
CuraÃ§ao	CuraÃ§ao	F	65_69	3.695	4.776	5.412	6.126	6.767	6.049	5.761	5.028	5.19	5.21	5.598	5.609	5.886	5.717	5.694	5.176	5.222	5.306	5.347
CuraÃ§ao	CuraÃ§ao	F	70_74	2.85	3.54	4.416	5.028	5.719	6.347	5.7	5.45	4.777	4.949	4.983	5.372	5.4	5.681	5.536	5.525	5.036	5.091	5.186
CuraÃ§ao	CuraÃ§ao	F	75_79	2.102	2.643	3.104	3.899	4.472	5.123	5.724	5.172	4.977	4.388	4.571	4.627	5.013	5.059	5.348	5.233	5.245	4.796	4.866
CuraÃ§ao	CuraÃ§ao	F	80_84	1.395	1.728	2.12	2.517	3.198	3.706	4.287	4.836	4.411	4.281	3.806	3.995	4.076	4.446	4.522	4.81	4.737	4.778	4.394
CuraÃ§ao	CuraÃ§ao	F	85_89	0.799	0.947	1.2	1.496	1.804	2.323	2.729	3.2	3.656	3.377	3.318	2.983	3.169	3.27	3.605	3.706	3.982	3.961	4.033
CuraÃ§ao	CuraÃ§ao	F	90_94	0.347	0.429	0.525	0.68	0.862	1.058	1.389	1.661	1.982	2.305	2.165	2.164	1.98	2.138	2.243	2.514	2.624	2.864	2.893
CuraÃ§ao	CuraÃ§ao	F	95_99	0.092	0.135	0.171	0.213	0.282	0.366	0.458	0.616	0.754	0.92	1.096	1.056	1.081	1.01	1.119	1.201	1.378	1.474	1.647
CuraÃ§ao	CuraÃ§ao	F	Total edades	80.638	86.619	88.631	90.247	91.484	92.282	92.578	92.392	91.821	91.079	90.402	89.925	89.65	89.446	89.252	88.955	88.599	88.192	87.789
CuraÃ§ao	CuraÃ§ao	M	0_4	4.988	5.235	4.599	4.625	4.701	4.723	4.644	4.514	4.377	4.299	4.293	4.297	4.271	4.216	4.152	4.108	4.098	4.095	4.086
CuraÃ§ao	CuraÃ§ao	M	10_14	5.455	5.629	5.346	5.34	4.706	4.733	4.81	4.833	4.757	4.625	4.491	4.413	4.407	4.41	4.386	4.331	4.266	4.222	4.213
CuraÃ§ao	CuraÃ§ao	M	100 y más	0.008	0.009	0.011	0.018	0.024	0.032	0.042	0.053	0.076	0.095	0.12	0.15	0.16	0.17	0.162	0.182	0.214	0.275	0.328
CuraÃ§ao	CuraÃ§ao	M	15_19	5.657	5.403	5.667	5.384	5.379	4.748	4.776	4.853	4.876	4.803	4.671	4.538	4.458	4.455	4.458	4.431	4.379	4.315	4.271
CuraÃ§ao	CuraÃ§ao	M	20_24	3.905	4.516	4.862	5.127	4.851	4.85	4.226	4.256	4.335	4.361	4.288	4.158	4.027	3.95	3.946	3.949	3.925	3.873	3.809
CuraÃ§ao	CuraÃ§ao	M	25_29	3.474	3.967	4.919	5.265	5.534	5.265	5.268	4.652	4.685	4.767	4.794	4.724	4.595	4.466	4.391	4.387	4.393	4.369	4.317
CuraÃ§ao	CuraÃ§ao	M	30_34	3.359	3.911	4.269	5.213	5.56	5.832	5.57	5.578	4.97	5.004	5.088	5.117	5.047	4.921	4.794	4.72	4.719	4.724	4.704
CuraÃ§ao	CuraÃ§ao	M	35_39	4.209	3.848	4.112	4.469	5.409	5.759	6.031	5.777	5.787	5.182	5.22	5.307	5.336	5.269	5.145	5.019	4.946	4.946	4.954
CuraÃ§ao	CuraÃ§ao	M	40_44	4.973	4.842	3.969	4.233	4.59	5.526	5.879	6.152	5.903	5.916	5.316	5.356	5.444	5.475	5.41	5.289	5.164	5.092	5.093
CuraÃ§ao	CuraÃ§ao	M	45_49	5.631	5.175	4.883	4.023	4.29	4.646	5.579	5.93	6.208	5.966	5.981	5.389	5.431	5.521	5.553	5.49	5.372	5.249	5.179
CuraÃ§ao	CuraÃ§ao	M	5_9	5.371	5.302	5.293	4.66	4.686	4.762	4.785	4.708	4.575	4.441	4.364	4.358	4.362	4.334	4.281	4.217	4.173	4.163	4.161
CuraÃ§ao	CuraÃ§ao	M	50_54	5.136	5.704	5.137	4.858	4.02	4.286	4.645	5.572	5.924	6.206	5.97	5.991	5.409	5.453	5.546	5.581	5.522	5.407	5.287
CuraÃ§ao	CuraÃ§ao	M	55_59	4.61	5.061	5.564	5.024	4.766	3.963	4.23	4.588	5.506	5.86	6.146	5.92	5.947	5.379	5.427	5.524	5.564	5.511	5.399
CuraÃ§ao	CuraÃ§ao	M	60_64	3.62	4.371	4.839	5.335	4.838	4.605	3.847	4.119	4.478	5.378	5.737	6.024	5.814	5.852	5.302	5.357	5.457	5.504	5.459
CuraÃ§ao	CuraÃ§ao	M	65_69	2.934	3.806	4.059	4.514	5.002	4.561	4.365	3.668	3.942	4.301	5.179	5.537	5.828	5.64	5.688	5.165	5.229	5.337	5.391
CuraÃ§ao	CuraÃ§ao	M	70_74	2.219	2.565	3.371	3.624	4.062	4.537	4.172	4.022	3.405	3.679	4.032	4.871	5.228	5.522	5.361	5.425	4.941	5.017	5.136
CuraÃ§ao	CuraÃ§ao	M	75_79	1.398	1.895	2.114	2.812	3.059	3.469	3.918	3.643	3.548	3.031	3.299	3.636	4.417	4.763	5.056	4.932	5.012	4.588	4.678
CuraÃ§ao	CuraÃ§ao	M	80_84	0.932	1.151	1.396	1.586	2.141	2.368	2.727	3.131	2.953	2.911	2.514	2.761	3.07	3.757	4.08	4.362	4.283	4.382	4.04
CuraÃ§ao	CuraÃ§ao	M	85_89	0.488	0.564	0.711	0.885	1.025	1.411	1.595	1.877	2.197	2.108	2.107	1.845	2.05	2.305	2.851	3.129	3.379	3.353	3.465
CuraÃ§ao	CuraÃ§ao	M	90_94	0.144	0.229	0.27	0.353	0.45	0.532	0.752	0.872	1.052	1.257	1.228	1.249	1.111	1.254	1.432	1.795	2	2.191	2.206
CuraÃ§ao	CuraÃ§ao	M	95_99	0.039	0.048	0.078	0.096	0.126	0.166	0.201	0.292	0.348	0.43	0.527	0.526	0.546	0.494	0.568	0.661	0.846	0.962	1.076
CuraÃ§ao	CuraÃ§ao	M	Total edades	68.55	73.231	75.469	77.444	79.219	80.774	82.062	83.09	83.902	84.62	85.365	86.167	86.958	87.606	87.989	88.054	87.882	87.575	87.252
Ecuador	Ecuador	F	0_4	762.64	787.149	814.607	808.728	792.306	777.725	764.259	749.413	731.353	710.643	691.607	669.515	649.841	630.912	612.908	594.519	577.715	560.325	545.192
Ecuador	Ecuador	F	10_14	757.597	756.875	760.867	784.847	809.278	805.424	789.897	775.636	762.403	747.755	729.877	709.334	690.434	668.462	648.899	630.07	612.142	593.831	577.089
Ecuador	Ecuador	F	100 y más	0.953	1.57	2.132	2.772	3.584	4.595	5.87	7.671	9.684	13.745	17.867	22.726	28.75	35.54	42.812	51.554	61.815	72.516	84.097
Ecuador	Ecuador	F	15_19	718.574	755.149	765.542	757.966	782.699	807.662	804.037	788.661	774.536	761.413	746.864	729.085	708.625	689.796	667.888	648.384	629.61	611.724	593.452
Ecuador	Ecuador	F	20_24	676.288	713.775	770.693	756.626	755.176	779.5	805.021	801.597	786.42	772.472	759.501	745.091	727.44	707.1	688.377	666.56	647.143	628.443	610.625
Ecuador	Ecuador	F	25_29	618.021	669.827	727.724	756.661	751.396	750.861	776.063	801.726	798.496	783.521	769.75	756.943	742.68	725.166	704.957	686.351	664.644	645.313	626.702
Ecuador	Ecuador	F	30_34	560.489	610.657	679.034	714.32	749.197	746.277	746.898	772.229	798.022	794.984	780.214	766.629	753.987	739.879	722.508	702.436	683.956	662.36	643.129
Ecuador	Ecuador	F	35_39	510.781	553.089	615.341	667.87	706.94	743.586	741.79	742.668	768.14	794.064	791.242	776.705	763.328	750.883	736.949	719.754	699.844	681.506	660.044
Ecuador	Ecuador	F	40_44	451.76	503.764	554.097	605.85	660.363	701.064	738.411	736.957	738.131	763.76	789.836	787.279	773.032	759.916	747.717	734.007	717.026	697.321	679.169
Ecuador	Ecuador	F	45_49	387.011	444.974	501.771	545.31	598.226	653.897	694.997	732.483	731.438	732.971	758.788	785.051	782.831	768.949	756.169	744.283	730.865	714.16	694.722
Ecuador	Ecuador	F	5_9	758.772	760.34	787.672	811.116	806.616	790.909	776.529	763.198	748.471	730.511	709.894	690.938	668.913	649.3	630.429	612.468	594.12	577.353	559.996
Ecuador	Ecuador	F	50_54	329.556	379.523	440.121	492.299	536.568	590.273	645.987	687.201	724.851	724.342	726.36	752.439	778.951	777.195	763.816	751.502	740.037	727.019	710.697
Ecuador	Ecuador	F	55_59	276.884	320.57	372.034	429.208	481.539	526.315	579.911	635.48	676.823	714.693	714.917	717.598	744.029	770.905	769.781	757.099	745.412	734.524	722.059
Ecuador	Ecuador	F	60_64	198.307	265.846	310.214	359.053	415.725	467.944	512.611	565.928	621.27	662.797	700.967	702.209	705.797	732.733	760.114	759.866	748.143	737.322	727.251
Ecuador	Ecuador	F	65_69	163.321	187.1	253.078	295.201	343.156	398.882	450.352	494.69	547.513	602.456	644.122	682.608	685.123	689.866	717.412	745.433	746.316	735.841	726.183
Ecuador	Ecuador	F	70_74	123.204	149.403	173.174	234.717	275.334	321.704	375.567	425.711	469.316	521.193	575.318	616.958	655.666	659.85	666.103	694.386	723.14	725.557	716.859
Ecuador	Ecuador	F	75_79	89.387	106.006	130.493	152.155	208.039	245.959	289.377	340.001	387.684	429.778	479.786	532.243	573.446	612.159	618.68	627.098	656.233	685.898	690.635
Ecuador	Ecuador	F	80_84	57.858	69.963	84.427	105.059	123.992	171.478	204.796	243.27	288.394	331.647	370.635	416.977	465.99	505.647	543.463	552.901	563.938	593.682	624.195
Ecuador	Ecuador	F	85_89	30.985	38.423	47.23	58.16	73.573	88.192	123.8	149.997	180.621	216.957	252.669	285.86	325.43	367.913	403.704	438.688	451.018	464.714	494.2
Ecuador	Ecuador	F	90_94	13.674	17.058	21.406	26.978	33.8	43.485	53.005	75.654	93.154	113.975	139.075	164.516	189.008	218.489	250.762	279.347	308.043	321.3	335.937
Ecuador	Ecuador	F	95_99	4.699	6.002	7.576	9.782	12.483	15.844	20.67	25.571	37.053	46.346	57.63	71.504	86.035	100.588	118.36	138.353	156.961	176.294	187.43
Ecuador	Ecuador	F	Total edades	7490.76	8097.06	8819.23	9374.68	9919.99	10431.6	10899.8	11315.7	11673.8	11970	12206.9	12382.2	12499.3	12561.2	12571.8	12535.1	12458.1	12347	12209.7
Ecuador	Ecuador	M	0_4	797.572	822.862	852.48	847.048	830.246	815.337	801.583	786.325	767.629	746.078	726.102	702.908	682.267	662.4	643.505	624.197	606.559	588.331	572.437
Ecuador	Ecuador	M	10_14	790.408	789.499	794.178	819.674	846.369	843.109	827.348	812.876	799.443	784.443	765.965	744.605	724.788	701.74	681.218	661.456	642.649	623.431	605.866
Ecuador	Ecuador	M	100 y más	0.192	0.291	0.377	0.501	0.666	0.881	1.18	1.64	2.21	3.44	4.803	6.568	8.846	11.47	14.399	18.033	22.293	26.828	31.957
Ecuador	Ecuador	M	15_19	745.614	786.168	795.398	789.761	816.096	843.485	840.642	825.223	811.048	797.858	783.057	764.746	743.531	723.834	700.889	680.458	660.774	642.042	622.882
Ecuador	Ecuador	M	20_24	695.8	735.549	795.841	782.741	783.197	809.467	837.769	835.563	820.77	807.124	794.355	779.904	761.906	740.959	721.488	698.759	678.511	658.985	640.4
Ecuador	Ecuador	M	25_29	628.959	681.957	741.93	775.432	771.564	773.429	801.099	830.038	828.635	814.618	801.603	789.354	775.35	757.751	737.161	718.004	695.573	675.582	656.285
Ecuador	Ecuador	M	30_34	560.578	614.839	684.119	721.577	761.482	760.491	764.216	792.518	822.045	821.399	808.091	795.671	783.918	770.349	753.157	732.934	714.114	691.989	672.278
Ecuador	Ecuador	M	35_39	504.824	548.047	614.345	667.11	708.834	750.737	751.486	755.999	784.83	814.832	814.793	802.071	790.153	778.833	765.651	748.828	728.957	710.448	688.621
Ecuador	Ecuador	M	40_44	443.982	493.352	544.919	599.761	654.841	698.474	741.346	742.95	748.202	777.507	807.917	808.423	796.261	784.82	773.928	761.152	744.717	725.207	707.028
Ecuador	Ecuador	M	45_49	377.471	432.969	487.453	531.344	587.521	643.963	688.223	731.489	733.988	740.011	769.751	800.529	801.598	790.024	779.112	768.696	756.387	740.394	721.311
Ecuador	Ecuador	M	5_9	792.052	794.295	822.971	848.624	844.638	828.646	813.998	800.425	785.298	766.717	745.265	725.373	702.26	681.682	661.874	643.027	623.768	606.172	587.978
Ecuador	Ecuador	M	50_54	317.546	366.209	424.183	473.219	517.992	575.047	631.624	676.233	719.925	723.447	730.295	760.471	791.624	793.33	782.466	772.185	762.38	750.632	735.199
Ecuador	Ecuador	M	55_59	263.286	305.058	354.801	408.522	457.709	503.07	559.934	616.464	661.445	705.594	710.257	718.01	748.628	780.164	782.637	772.639	763.187	754.136	743.128
Ecuador	Ecuador	M	60_64	186.322	249.292	291.42	337.839	390.809	439.813	484.981	541.469	597.881	643.253	687.772	693.667	702.418	733.444	765.367	768.749	759.862	751.42	743.337
Ecuador	Ecuador	M	65_69	150.061	172.34	233.026	272.282	317.38	369.082	417.168	461.96	517.862	573.985	619.551	664.215	671.461	681.282	712.677	744.951	749.519	742.008	734.907
Ecuador	Ecuador	M	70_74	109.254	133.201	154.896	210.002	247.156	290.124	339.528	386.169	430.229	485.032	540.213	585.428	629.788	638.519	649.603	681.229	713.883	719.918	714.366
Ecuador	Ecuador	M	75_79	75.649	90.346	111.561	130.68	179.076	212.94	252.396	298.268	342.482	384.976	437.355	490.193	534.092	577.197	587.676	600.217	631.966	664.682	672.792
Ecuador	Ecuador	M	80_84	46.577	56.207	67.833	84.835	100.79	140.128	168.937	203.11	243.429	283.277	322.136	369.482	417.521	458.096	498.271	510.36	524.519	555.41	587.592
Ecuador	Ecuador	M	85_89	23.46	28.96	35.155	43.509	55.332	66.892	94.754	116.527	142.955	174.714	206.846	238.605	277.062	316.403	350.59	384.871	398.082	412.801	441.222
Ecuador	Ecuador	M	90_94	8.707	10.959	13.671	17.152	21.654	28.132	34.83	50.656	64.039	80.742	101.148	122.254	143.593	169.359	196.286	220.563	245.805	257.802	271.318
Ecuador	Ecuador	M	95_99	2.039	2.559	3.27	4.247	5.457	7.072	9.473	12.144	18.337	24.084	31.465	40.631	50.452	60.686	73.238	86.774	99.864	113.803	122.255
Ecuador	Ecuador	M	Total edades	7520.35	8114.96	8823.83	9365.86	9898.81	10400.3	10862.5	11278	11642.7	11953.1	12208.7	12403.1	12537.5	12612.3	12631.2	12598.1	12523.4	12412	12273.2
El Salvador	El Caribe	F	0_4	1763.04	1748.67	1665.88	1612.5	1557.1	1507.5	1457.64	1405.02	1349.21	1291.82	1237.64	1187.53	1139.66	1089.79	1042.33	996.258	952.381	911.074	871.25
El Salvador	El Caribe	F	10_14	1815.88	1753.35	1717.01	1710.68	1639.27	1587.37	1532.78	1486.65	1439.42	1388.45	1333.85	1277.49	1224.18	1174.74	1127.47	1078.09	1031.06	985.345	941.771
El Salvador	El Caribe	F	100 y más	3.1	4.278	5.644	7.47	9.499	12.062	15.248	18.794	23.647	29.791	36.177	48.063	56.081	61.307	60.48	67.183	78.004	84.342	92.36
El Salvador	El Caribe	F	15_19	1811.65	1770.09	1694.27	1691.85	1685.83	1613.85	1564.86	1511.97	1467.32	1420.48	1369.88	1315.58	1259.49	1206.43	1157.22	1110.13	1060.9	1014.02	968.423
El Salvador	El Caribe	F	20_24	1769.99	1731.89	1673.05	1652.63	1650.41	1639.88	1573.3	1527.71	1477.18	1433.08	1386.71	1336.53	1282.62	1226.88	1174.12	1125.17	1078.32	1029.33	982.624
El Salvador	El Caribe	F	25_29	1598.4	1700.6	1634.53	1632.78	1612.77	1605.48	1600.17	1537.15	1493.88	1444.04	1400.54	1354.71	1304.98	1251.5	1196.16	1143.78	1095.16	1048.6	999.888
El Salvador	El Caribe	F	30_34	1404.36	1541.09	1622.17	1600.42	1599.19	1577.32	1573.74	1570.74	1509.67	1467.17	1418.08	1375.23	1329.98	1280.77	1227.79	1172.91	1120.95	1072.71	1026.53
El Salvador	El Caribe	F	35_39	1465.23	1350.05	1481.31	1593.38	1572.21	1570.45	1551.37	1549.52	1547.92	1487.7	1446.04	1397.74	1355.59	1310.97	1262.35	1209.92	1155.57	1104.12	1056.34
El Salvador	El Caribe	F	40_44	1433.21	1418.76	1304.59	1455.5	1567.53	1545.83	1546.27	1528.9	1528.3	1527.36	1468.07	1427.34	1379.94	1338.6	1294.72	1246.8	1195.04	1141.35	1090.51
El Salvador	El Caribe	F	45_49	1352.42	1397.86	1379.76	1279.98	1429.28	1538.8	1519.31	1521.62	1505.69	1505.94	1505.75	1447.62	1408.01	1361.75	1321.44	1278.5	1231.47	1180.59	1127.76
El Salvador	El Caribe	F	5_9	1773.21	1736.63	1720.74	1648.5	1597.04	1541.1	1493.94	1446.03	1394.65	1339.68	1283.02	1229.45	1179.81	1132.33	1082.8	1035.62	989.787	946.116	904.985
El Salvador	El Caribe	F	50_54	1052.75	1316.08	1359.05	1350.45	1252.23	1399.06	1508.74	1490.79	1494.48	1479.97	1481.31	1482	1425.39	1387.26	1342.47	1303.5	1261.8	1215.98	1166.25
El Salvador	El Caribe	F	55_59	920.272	1016.57	1272.62	1321.08	1313.98	1213.97	1359.39	1469.57	1453.39	1458.62	1445.97	1448.7	1450.6	1396.06	1359.9	1317.13	1279.95	1239.95	1195.74
El Salvador	El Caribe	F	60_64	752.98	877.776	969.794	1220.99	1270.05	1264.8	1168.6	1310.28	1419.42	1405.56	1412.91	1402.85	1407.6	1411.16	1359.52	1326.17	1286.2	1251.58	1213.96
El Salvador	El Caribe	F	65_69	620.009	702.009	820.071	910.335	1150.51	1197.63	1195.86	1105.03	1240.79	1348.1	1337.29	1347.37	1340.94	1348.42	1354.18	1306.51	1277.06	1241.06	1210.07
El Salvador	El Caribe	F	70_74	491.267	557.267	635.023	745.007	830.281	1053.51	1101.12	1102.69	1017.17	1143.93	1248.17	1240.91	1254.46	1252.71	1263.66	1272.11	1229.63	1205.57	1175.04
El Salvador	El Caribe	F	75_79	353.882	415.078	475.695	546.863	644.668	721.083	923.364	969.991	974.203	895.233	1008.54	1107.49	1104.36	1121.79	1125.85	1140.86	1152.21	1116.61	1099.62
El Salvador	El Caribe	F	80_84	237.317	270.026	320.089	371.149	432.116	512.866	577.948	748.984	792.392	799.602	731.401	825.758	915.35	916.686	937.84	948.363	967.265	981.253	954.105
El Salvador	El Caribe	F	85_89	132.566	153.19	178.392	214.588	252.655	300.117	359.694	409.222	537.827	575.008	584.609	532.777	603.442	677.291	682.473	705.432	721.293	742.647	757.457
El Salvador	El Caribe	F	90_94	57.208	68.649	81.244	96.958	118.752	142.842	173.254	210.363	242.294	323.816	351.111	360.694	328.25	373.334	425.683	432.443	453.242	470.849	491.084
El Salvador	El Caribe	F	95_99	17.911	21.778	27.219	33.048	40.505	50.754	62.104	77.065	95.23	111.463	151.739	167.504	174.634	159.475	182.509	212.115	217.853	232.728	246.891
El Salvador	El Caribe	F	Total edades	20826.6	21551.7	22038.2	22696.2	23225.9	23596.3	23858.7	23998.1	24004.1	23876.8	23638.8	23313.3	22925.4	22479.2	21981	21429	20835.1	20215.8	19572.6
El Salvador	El Caribe	M	0_4	1839.63	1824.93	1739.37	1682.5	1624.8	1573.31	1521.38	1466.6	1408.55	1348.9	1292.65	1240.73	1191.2	1139.61	1090.46	1042.78	997.292	954.405	913.031
El Salvador	El Caribe	M	10_14	1888.55	1826.06	1785.41	1781.1	1707.47	1653.16	1597.59	1549.16	1499.68	1446.76	1390.22	1331.93	1276.91	1226.1	1177.53	1126.81	1078.42	1031.39	986.475
El Salvador	El Caribe	M	100 y más	1.819	2.358	3.1	3.942	4.963	6.06	7.46	9.149	11.327	14.072	17.288	23.957	28.388	31.697	30.536	34.831	41.849	46.156	50.982
El Salvador	El Caribe	M	15_19	1862.42	1835.36	1760.05	1757.89	1754.11	1679.87	1628.55	1574.87	1528.01	1479.1	1426.73	1370.66	1312.83	1258.24	1207.79	1159.56	1109.13	1061.04	1014.24
El Salvador	El Caribe	M	20_24	1786.95	1768.73	1721.88	1712.21	1710.62	1701.91	1633.58	1586.23	1535.24	1489.33	1441.24	1389.63	1334.28	1277.14	1223.16	1173.27	1125.53	1075.57	1027.89
El Salvador	El Caribe	M	25_29	1596.52	1701.52	1658.91	1672.37	1663.43	1656.84	1653.88	1589.75	1545.25	1495.49	1450.66	1403.58	1352.89	1298.42	1242.09	1188.87	1139.65	1092.51	1043.13
El Salvador	El Caribe	M	30_34	1370.31	1526.98	1612.37	1614.72	1628.99	1617.86	1615.47	1615.43	1553.9	1510.71	1462.23	1418.55	1372.53	1322.84	1269.31	1213.88	1161.45	1112.98	1066.51
El Salvador	El Caribe	M	35_39	1409.97	1306.33	1455.93	1573.37	1576.43	1590.13	1582.12	1581.83	1583.66	1523.56	1481.71	1434.56	1392.09	1347.19	1298.57	1246.04	1191.58	1140.03	1092.36
El Salvador	El Caribe	M	40_44	1360.09	1360.42	1253.55	1420.04	1537.37	1539.62	1555.9	1549.91	1551.14	1554.04	1495.47	1455.08	1409.35	1368.22	1324.57	1277.12	1225.73	1172.36	1121.84
El Salvador	El Caribe	M	45_49	1281.73	1317.58	1311.68	1218.79	1382.7	1497.98	1502.53	1520.74	1516.43	1518.8	1522.88	1466.14	1427.48	1383.52	1343.98	1301.85	1255.86	1205.86	1153.84
El Salvador	El Caribe	M	5_9	1849.67	1810.02	1793.25	1718.74	1663.85	1607.06	1557.75	1507.51	1454.1	1397.05	1338.35	1282.93	1231.74	1182.85	1131.83	1083.19	1035.94	990.818	948.251
El Salvador	El Caribe	M	50_54	994.678	1234.27	1266.52	1269.38	1178.84	1339.85	1454.97	1461.02	1480.87	1478.16	1481.89	1487.38	1432.97	1396.5	1354.74	1317.24	1277.04	1232.9	1184.72
El Salvador	El Caribe	M	55_59	852.967	944.803	1173.13	1211.03	1215.99	1125.59	1283.24	1398.33	1406.33	1427.93	1427.34	1432.83	1440.1	1388.86	1355.32	1316.51	1281.73	1244.12	1202.47
El Salvador	El Caribe	M	60_64	693.61	793.616	879.057	1100.28	1139.46	1148.07	1062.44	1213.58	1327.04	1337.24	1360.98	1363.09	1370.87	1380.47	1333.38	1303.77	1268.94	1237.83	1203.69
El Salvador	El Caribe	M	65_69	564.849	626.509	716.951	799.567	1006.93	1046.65	1058.82	979.506	1121.55	1232.08	1244.73	1270.83	1276.13	1286.64	1298.85	1256.99	1232.42	1202.74	1176.41
El Salvador	El Caribe	M	70_74	424.799	485.545	542.054	624.083	700.405	888.614	929.545	945.224	872.743	1001.92	1107.55	1122.64	1151	1159.92	1173.33	1188.28	1152.75	1134.48	1111.31
El Salvador	El Caribe	M	75_79	289.708	337.876	390.119	440.743	510.71	578.268	742.84	783.331	801.661	737.171	848.702	946.515	963.544	993.736	1006.28	1022.4	1039.79	1011.73	1000.85
El Salvador	El Caribe	M	80_84	182.189	204.463	240.757	282.171	323.902	379.306	434.653	567.74	605.567	625.272	571.634	660.567	745.735	763.798	794.161	809.611	827.459	845.993	826.061
El Salvador	El Caribe	M	85_89	92.365	107.417	123.283	147.51	175.894	206.925	245.124	285.041	380.259	411.734	429.948	390.522	453.321	519.922	536.673	563.973	580.112	597.348	614.467
El Salvador	El Caribe	M	90_94	37.427	42.998	51.517	60.436	73.573	89.888	108.131	129.963	153.805	210.626	232.124	245.793	221.707	259.042	302.899	315.499	335.933	349.439	363.141
El Salvador	El Caribe	M	95_99	10.452	12.809	15.334	18.876	22.552	28.043	34.803	42.77	52.401	63.151	89.088	100.184	107.784	96.763	114.181	136.561	143.7	155.303	163.72
El Salvador	El Caribe	M	Total edades	20390.7	21070.6	21494.2	22109.8	22603	22955	23210.8	23357.7	23389.5	23303.1	23113.4	22838.1	22492.9	22081.5	21609.6	21079	20502.3	19895	19265.4
El Salvador	El Salvador	F	0_4	296.657	284.5	281.36	269.935	251.807	232.524	216.277	203.47	192.113	180.664	168.687	156.61	145.261	135.113	126.14	117.444	108.824	100.205	91.665
El Salvador	El Salvador	F	10_14	350.121	303.836	282.959	272.717	271.247	260.664	243.339	224.646	208.436	195.706	184.393	172.979	161.036	148.986	137.661	127.534	118.574	109.894	101.285
El Salvador	El Salvador	F	100 y más	0.065	0.109	0.183	0.296	0.426	0.622	0.85	1.1	1.398	1.916	2.443	3.18	4.036	5.09	6.314	7.549	9.482	12.479	14.901
El Salvador	El Salvador	F	15_19	336.849	336.568	292.083	272.742	263.886	262.497	253.043	235.685	216.957	200.793	188.097	176.813	165.423	153.5	141.471	130.16	120.046	111.098	102.426
El Salvador	El Salvador	F	20_24	286.896	320.47	322.236	279.703	262.082	253.368	253.316	243.846	226.482	207.831	191.73	179.085	167.839	156.485	144.595	132.593	121.307	111.213	102.281
El Salvador	El Salvador	F	25_29	252.692	271.403	306.826	310.347	269.587	252.2	244.793	244.763	235.333	218.066	199.505	183.476	170.884	159.687	148.374	136.521	124.552	113.291	103.222
El Salvador	El Salvador	F	30_34	236.437	239.453	259.845	296.642	301.562	261.224	245.016	237.731	237.796	228.459	211.301	192.839	176.892	164.363	153.216	141.95	130.14	118.208	106.979
El Salvador	El Salvador	F	35_39	214.162	225.531	230.009	251.531	289.267	294.426	255.216	239.223	232.102	232.25	223.022	205.993	187.645	171.79	159.336	148.25	137.039	125.28	113.392
El Salvador	El Salvador	F	40_44	190.367	204.114	216.711	222.301	244.698	282.435	288.412	249.658	233.936	226.965	227.215	218.127	201.25	183.046	167.31	154.95	143.942	132.8	121.104
El Salvador	El Salvador	F	45_49	168.296	181.34	196.05	209.478	215.924	238.381	276.484	282.659	244.48	229.046	222.27	222.648	213.733	197.061	179.045	163.462	151.223	140.318	129.271
El Salvador	El Salvador	F	5_9	311.555	289.679	278.571	276.316	265.677	247.702	229.029	212.848	200.093	188.76	177.331	165.374	153.311	141.975	131.839	122.874	114.188	105.574	96.961
El Salvador	El Salvador	F	50_54	143.882	160.159	173.922	189.195	203.19	209.873	232.667	270.554	276.961	239.476	224.414	217.883	218.423	209.74	193.327	175.557	160.176	148.099	137.327
El Salvador	El Salvador	F	55_59	126.145	135.963	152.687	166.844	182.494	196.585	203.788	226.501	264.082	270.738	234.156	219.575	213.365	214.114	205.723	189.658	172.21	157.092	145.224
El Salvador	El Salvador	F	60_64	99.249	117.771	128.074	144.889	159.288	174.916	189.281	196.752	219.33	256.453	263.437	228.045	214.096	208.311	209.33	201.335	185.735	168.711	153.946
El Salvador	El Salvador	F	65_69	82.967	90.603	108.836	119.269	135.937	150.214	165.889	180.242	188.02	210.328	246.773	254.161	220.393	207.31	202.089	203.481	196.026	181.063	164.64
El Salvador	El Salvador	F	70_74	66.445	73.767	81.497	98.773	109.047	125.092	139.117	154.458	168.651	176.701	198.506	233.84	241.671	210.191	198.276	193.829	195.698	188.99	174.948
El Salvador	El Salvador	F	75_79	47.829	55.933	63.097	70.406	86.074	95.812	110.796	124.13	138.768	152.486	160.721	181.559	214.988	223.293	195.079	184.836	181.453	183.929	178.29
El Salvador	El Salvador	F	80_84	28.146	35.658	42.858	49.042	55.419	68.615	77.299	90.419	102.397	115.635	128.286	136.427	155.412	185.541	194.173	170.913	163.098	161.197	164.452
El Salvador	El Salvador	F	85_89	13.675	16.936	22.372	27.532	32.12	36.998	46.663	53.511	63.66	73.256	84.004	94.551	101.94	117.717	142.332	150.853	134.416	129.771	129.707
El Salvador	El Salvador	F	90_94	4.212	5.942	7.839	10.691	13.516	16.194	19.141	24.756	29.088	35.424	41.698	48.867	56.17	61.853	72.868	89.899	97.181	88.253	86.8
El Salvador	El Salvador	F	95_99	0.751	1.157	1.762	2.418	3.415	4.464	5.532	6.759	9.033	10.955	13.77	16.716	20.191	23.94	27.157	32.984	41.938	46.694	43.66
El Salvador	El Salvador	F	Total edades	3257.4	3350.89	3449.78	3541.07	3616.66	3664.81	3695.95	3703.71	3689.12	3651.91	3591.76	3508.75	3403.96	3279.11	3135.66	2976.63	2807.25	2634.16	2462.48
El Salvador	El Salvador	M	0_4	310.016	297.874	294.856	282.926	263.909	243.788	226.796	213.435	201.592	189.642	177.127	164.492	152.607	141.968	132.556	123.431	114.383	105.338	96.376
El Salvador	El Salvador	M	10_14	363.096	315.692	294.937	285.284	284.389	273.661	255.65	236.062	219.099	205.813	194.042	182.15	169.688	157.094	145.241	134.633	125.241	116.133	107.104
El Salvador	El Salvador	M	100 y más	0.021	0.033	0.052	0.087	0.126	0.183	0.239	0.279	0.326	0.42	0.531	0.693	0.89	1.147	1.454	1.777	2.379	3.391	4.248
El Salvador	El Salvador	M	15_19	335.863	339.08	295.844	278.642	272.037	272.182	263.282	245.538	226.191	209.379	196.209	184.53	172.715	160.317	147.773	135.963	125.387	116.022	106.939
El Salvador	El Salvador	M	20_24	263.495	302.631	310.848	272.936	260.06	255.093	257.687	249.341	232.182	213.244	196.761	183.843	172.364	160.712	148.448	136.019	124.304	113.803	104.501
El Salvador	El Salvador	M	25_29	212.274	233.425	275.904	288.012	254.658	243.561	240.932	244.044	236.352	219.8	201.401	185.347	172.755	161.534	150.095	138.011	125.736	114.152	103.755
El Salvador	El Salvador	M	30_34	190.54	191.021	214.396	258.363	272.769	241.399	232.167	230.102	233.651	226.515	210.572	192.716	177.087	164.811	153.843	142.618	130.723	118.613	107.165
El Salvador	El Salvador	M	35_39	169.957	176.017	178.192	202.508	246.957	261.886	232.363	223.758	222.142	226.051	219.406	203.998	186.613	171.353	159.356	148.613	137.586	125.865	113.908
El Salvador	El Salvador	M	40_44	149.362	157.626	164.893	168.296	193.233	237.265	252.868	224.46	216.447	215.273	219.512	213.312	198.394	181.438	166.518	154.782	144.255	133.42	121.868
El Salvador	El Salvador	M	45_49	130.926	138.409	147.488	155.588	159.972	184.777	228.471	244.226	217.003	209.627	208.908	213.472	207.715	193.293	176.778	162.216	150.758	140.468	129.84
El Salvador	El Salvador	M	5_9	325.175	302.966	292.036	290.015	278.947	260.236	240.645	223.695	210.363	198.553	186.63	174.136	161.522	149.653	139.029	129.627	120.509	111.471	102.433
El Salvador	El Salvador	M	50_54	110.955	121.259	129.205	138.728	147.379	152.168	176.844	219.677	235.581	209.69	203.016	202.78	207.67	202.381	188.493	172.476	158.321	147.185	137.164
El Salvador	El Salvador	M	55_59	94.985	101.877	112.257	120.493	130.279	139.077	144.338	168.514	210.318	226.366	201.978	196.072	196.341	201.552	196.758	183.479	168.04	154.366	143.608
El Salvador	El Salvador	M	60_64	76.523	85.855	92.893	103.23	111.599	121.32	130.277	135.797	159.337	199.903	216.053	193.372	188.302	189.097	194.609	190.363	177.798	163.049	149.951
El Salvador	El Salvador	M	65_69	65.974	67.418	76.493	83.52	93.547	101.759	111.359	120.244	126.004	148.712	187.665	203.837	183.147	178.991	180.312	186.104	182.494	170.806	156.918
El Salvador	El Salvador	M	70_74	55.419	56.219	58.108	66.6	73.244	82.588	90.465	99.652	108.302	114.234	135.736	172.437	188.392	170.066	166.884	168.74	174.756	171.896	161.33
El Salvador	El Salvador	M	75_79	38.834	44.31	45.689	47.749	55.114	61.068	69.396	76.633	85.106	93.29	99.246	118.948	152.329	167.571	152.132	150.049	152.43	158.564	156.595
El Salvador	El Salvador	M	80_84	21.305	27.072	31.75	33.262	35.091	40.925	45.828	52.679	58.855	66.183	73.472	79.166	96.03	124.279	137.927	126.209	125.392	128.256	134.256
El Salvador	El Salvador	M	85_89	9.126	11.6	15.345	18.436	19.597	20.996	24.873	28.329	33.135	37.724	43.248	48.97	53.779	66.34	87.089	97.9	90.664	91.099	94.161
El Salvador	El Salvador	M	90_94	2.322	3.363	4.5	6.166	7.571	8.23	9.013	10.94	12.77	15.35	17.976	21.226	24.743	27.888	35.183	47.144	54.033	50.973	52.109
El Salvador	El Salvador	M	95_99	0.311	0.482	0.738	1.026	1.451	1.836	2.055	2.327	2.92	3.541	4.424	5.406	6.656	8.062	9.402	12.244	16.916	19.966	19.369
El Salvador	El Salvador	M	Total edades	2926.48	2974.23	3036.42	3101.87	3161.93	3204	3235.55	3249.73	3247.68	3229.31	3193.91	3140.9	3069.74	2979.55	2869.88	2742.4	2602.11	2454.84	2303.6
Grenada	Granada	F	0_4	4.227	4.475	4.402	4.085	3.677	3.433	3.393	3.374	3.244	3.016	2.787	2.629	2.545	2.467	2.354	2.219	2.075	1.954	1.863
Grenada	Granada	F	10_14	4.48	3.745	4.188	4.435	4.363	4.049	3.644	3.401	3.361	3.344	3.213	2.987	2.758	2.602	2.518	2.439	2.329	2.193	2.049
Grenada	Granada	F	100 y más	0.002	0.002	0.002	0.003	0.004	0.004	0.004	0.005	0.006	0.008	0.013	0.015	0.016	0.019	0.024	0.037	0.045	0.054	0.056
Grenada	Granada	F	15_19	4.982	4.412	3.678	4.12	4.367	4.298	3.985	3.579	3.338	3.299	3.281	3.151	2.926	2.698	2.542	2.458	2.378	2.27	2.134
Grenada	Granada	F	20_24	4.766	4.862	4.293	3.563	4.004	4.253	4.184	3.873	3.469	3.229	3.191	3.172	3.045	2.821	2.593	2.437	2.354	2.275	2.165
Grenada	Granada	F	25_29	4.595	4.652	4.747	4.182	3.454	3.897	4.144	4.077	3.768	3.366	3.126	3.09	3.072	2.945	2.721	2.495	2.339	2.257	2.178
Grenada	Granada	F	30_34	3.399	4.501	4.558	4.652	4.092	3.373	3.812	4.059	3.993	3.684	3.286	3.047	3.013	2.995	2.868	2.646	2.421	2.267	2.184
Grenada	Granada	F	35_39	3.141	3.33	4.423	4.48	4.576	4.022	3.305	3.746	3.994	3.929	3.624	3.228	2.99	2.955	2.938	2.815	2.592	2.369	2.216
Grenada	Granada	F	40_44	3.006	3.081	3.265	4.349	4.408	4.509	3.961	3.25	3.69	3.936	3.873	3.571	3.18	2.946	2.913	2.896	2.773	2.555	2.33
Grenada	Granada	F	45_49	3.278	2.942	3.016	3.198	4.27	4.333	4.433	3.896	3.198	3.631	3.88	3.819	3.522	3.133	2.904	2.873	2.858	2.735	2.52
Grenada	Granada	F	5_9	3.763	4.207	4.454	4.38	4.066	3.658	3.414	3.377	3.357	3.228	3	2.772	2.614	2.531	2.451	2.34	2.205	2.062	1.941
Grenada	Granada	F	50_54	3.148	3.193	2.865	2.938	3.12	4.176	4.244	4.348	3.821	3.137	3.567	3.816	3.758	3.467	3.087	2.861	2.831	2.82	2.7
Grenada	Granada	F	55_59	2.188	3.038	3.081	2.765	2.841	3.027	4.058	4.131	4.237	3.729	3.064	3.49	3.737	3.686	3.403	3.032	2.814	2.786	2.776
Grenada	Granada	F	60_64	1.807	2.075	2.884	2.927	2.632	2.716	2.9	3.901	3.98	4.09	3.607	2.968	3.388	3.635	3.59	3.319	2.961	2.75	2.729
Grenada	Granada	F	65_69	1.635	1.667	1.915	2.664	2.712	2.456	2.544	2.728	3.682	3.77	3.887	3.437	2.834	3.245	3.491	3.456	3.203	2.863	2.665
Grenada	Granada	F	70_74	1.493	1.44	1.464	1.684	2.358	2.426	2.209	2.302	2.481	3.368	3.464	3.59	3.188	2.641	3.034	3.277	3.258	3.029	2.716
Grenada	Granada	F	75_79	1.223	1.206	1.155	1.179	1.369	1.947	2.024	1.859	1.952	2.124	2.906	3.013	3.146	2.813	2.347	2.713	2.948	2.948	2.757
Grenada	Granada	F	80_84	0.922	0.843	0.822	0.791	0.818	0.976	1.409	1.487	1.386	1.476	1.626	2.254	2.367	2.498	2.259	1.905	2.227	2.445	2.47
Grenada	Granada	F	85_89	0.383	0.487	0.441	0.432	0.424	0.458	0.557	0.823	0.887	0.843	0.917	1.03	1.455	1.555	1.673	1.539	1.322	1.57	1.752
Grenada	Granada	F	90_94	0.103	0.135	0.172	0.156	0.157	0.162	0.181	0.227	0.346	0.383	0.375	0.419	0.485	0.703	0.772	0.851	0.805	0.708	0.861
Grenada	Granada	F	95_99	0.019	0.021	0.028	0.035	0.034	0.035	0.039	0.044	0.057	0.091	0.105	0.106	0.123	0.146	0.223	0.253	0.288	0.283	0.256
Grenada	Granada	F	Total edades	52.56	54.314	55.853	57.018	57.746	58.208	58.444	58.487	58.247	57.681	56.792	55.604	54.162	52.501	50.705	48.861	47.026	45.193	43.318
Grenada	Granada	M	0_4	4.475	4.688	4.61	4.279	3.849	3.594	3.553	3.533	3.398	3.16	2.923	2.759	2.67	2.588	2.471	2.33	2.18	2.052	1.958
Grenada	Granada	M	10_14	4.595	3.903	4.435	4.647	4.569	4.242	3.814	3.561	3.521	3.502	3.369	3.133	2.893	2.731	2.643	2.56	2.445	2.304	2.156
Grenada	Granada	M	100 y más	0.001	0.001	0.001	0.001	0.001	0.001	0.001	0.001	0.002	0.002	0.003	0.004	0.005	0.006	0.007	0.011	0.015	0.019	0.021
Grenada	Granada	M	15_19	5.1	4.528	3.836	4.368	4.58	4.507	4.179	3.754	3.501	3.46	3.443	3.31	3.076	2.837	2.676	2.587	2.505	2.391	2.251
Grenada	Granada	M	20_24	5.025	4.972	4.406	3.719	4.249	4.462	4.389	4.064	3.641	3.392	3.353	3.337	3.204	2.972	2.737	2.575	2.488	2.407	2.294
Grenada	Granada	M	25_29	4.643	4.897	4.843	4.281	3.602	4.13	4.345	4.272	3.95	3.533	3.284	3.246	3.23	3.103	2.871	2.636	2.477	2.389	2.309
Grenada	Granada	M	30_34	3.459	4.537	4.787	4.734	4.18	3.507	4.033	4.245	4.178	3.858	3.444	3.199	3.163	3.148	3.02	2.792	2.558	2.401	2.315
Grenada	Granada	M	35_39	3.47	3.375	4.442	4.69	4.642	4.094	3.428	3.952	4.164	4.1	3.784	3.374	3.132	3.099	3.083	2.959	2.732	2.499	2.345
Grenada	Granada	M	40_44	3.266	3.388	3.296	4.347	4.596	4.552	4.013	3.357	3.876	4.089	4.028	3.718	3.313	3.077	3.043	3.031	2.909	2.685	2.456
Grenada	Granada	M	45_49	3.467	3.176	3.294	3.204	4.239	4.487	4.449	3.921	3.281	3.796	4.008	3.951	3.649	3.254	3.02	2.992	2.981	2.864	2.644
Grenada	Granada	M	5_9	3.919	4.453	4.665	4.59	4.258	3.831	3.575	3.534	3.516	3.381	3.145	2.906	2.743	2.655	2.572	2.455	2.314	2.166	2.038
Grenada	Granada	M	50_54	3.283	3.335	3.052	3.169	3.088	4.097	4.345	4.312	3.806	3.188	3.693	3.909	3.858	3.566	3.184	2.959	2.933	2.927	2.811
Grenada	Granada	M	55_59	2.442	3.098	3.147	2.881	3	2.931	3.901	4.146	4.125	3.648	3.061	3.556	3.771	3.732	3.458	3.091	2.878	2.86	2.858
Grenada	Granada	M	60_64	1.9	2.234	2.834	2.88	2.646	2.769	2.715	3.628	3.871	3.865	3.431	2.89	3.371	3.586	3.561	3.31	2.968	2.772	2.762
Grenada	Granada	M	65_69	1.468	1.654	1.943	2.469	2.522	2.337	2.458	2.425	3.259	3.497	3.514	3.136	2.656	3.114	3.336	3.328	3.11	2.802	2.627
Grenada	Granada	M	70_74	1.345	1.183	1.329	1.566	2.005	2.075	1.938	2.056	2.044	2.778	3.006	3.045	2.743	2.34	2.772	2.994	3.01	2.836	2.573
Grenada	Granada	M	75_79	1.003	0.961	0.84	0.947	1.129	1.475	1.544	1.459	1.57	1.581	2.177	2.387	2.452	2.238	1.935	2.32	2.538	2.584	2.461
Grenada	Granada	M	80_84	0.559	0.593	0.564	0.496	0.566	0.695	0.922	0.983	0.946	1.036	1.065	1.493	1.673	1.75	1.629	1.438	1.757	1.957	2.028
Grenada	Granada	M	85_89	0.195	0.247	0.261	0.251	0.225	0.264	0.33	0.449	0.491	0.484	0.544	0.575	0.831	0.953	1.028	0.985	0.892	1.122	1.285
Grenada	Granada	M	90_94	0.045	0.057	0.071	0.075	0.076	0.07	0.085	0.11	0.152	0.172	0.176	0.203	0.222	0.334	0.396	0.445	0.443	0.418	0.545
Grenada	Granada	M	95_99	0.007	0.009	0.01	0.012	0.013	0.014	0.013	0.015	0.022	0.03	0.037	0.039	0.048	0.054	0.084	0.106	0.124	0.129	0.128
Grenada	Granada	M	Total edades	53.667	55.289	56.666	57.606	58.035	58.134	58.03	57.777	57.314	56.552	55.488	54.17	52.703	51.137	49.526	47.904	46.257	44.584	42.865
Guadeloupe	Guadalupe	F	0_4	13.696	10.959	11.26	10.926	11.622	12.054	11.428	10.32	9.627	9.495	9.676	9.759	9.458	8.881	8.321	8.04	7.96	7.903	7.708
Guadeloupe	Guadalupe	F	10_14	15.763	15.073	13.913	10.807	11.142	10.832	11.529	11.972	11.365	10.272	9.578	9.448	9.629	9.713	9.413	8.834	8.277	7.995	7.915
Guadeloupe	Guadalupe	F	100 y más	0.1	0.168	0.22	0.307	0.412	0.528	0.626	0.79	1.055	1.376	1.68	2.113	2.395	2.537	2.394	2.22	2.056	2.056	2.941
Guadeloupe	Guadalupe	F	15_19	15.867	14.592	14.698	13.603	10.599	10.935	10.627	11.374	11.866	11.26	10.168	9.474	9.346	9.527	9.613	9.312	8.733	8.175	7.895
Guadeloupe	Guadalupe	F	20_24	9.63	9.59	13.954	14.165	13.243	10.244	10.58	10.36	11.192	11.687	11.08	9.989	9.297	9.169	9.35	9.435	9.137	8.558	8
Guadeloupe	Guadalupe	F	25_29	10.119	9.603	9	13.454	13.828	12.909	9.915	10.334	10.192	11.022	11.516	10.913	9.822	9.133	9.005	9.187	9.271	8.973	8.395
Guadeloupe	Guadalupe	F	30_34	12.507	11.028	9.164	8.634	13.198	13.573	12.658	9.727	10.205	10.064	10.895	11.389	10.787	9.7	9.01	8.883	9.065	9.15	8.852
Guadeloupe	Guadalupe	F	35_39	16.603	13.006	10.719	8.907	8.459	13.015	13.393	12.52	9.633	10.113	9.972	10.803	11.299	10.699	9.611	8.924	8.797	8.982	9.068
Guadeloupe	Guadalupe	F	40_44	17.535	16.058	12.774	10.53	8.779	8.333	12.878	13.283	12.439	9.56	10.042	9.903	10.735	11.232	10.634	9.549	8.862	8.738	8.922
Guadeloupe	Guadalupe	F	45_49	17.941	17.187	15.863	12.621	10.42	8.681	8.24	12.787	13.21	12.372	9.504	9.984	9.849	10.681	11.178	10.584	9.503	8.819	8.695
Guadeloupe	Guadalupe	F	5_9	15.013	13.992	10.872	11.187	10.875	11.572	12.005	11.389	10.295	9.599	9.469	9.651	9.735	9.434	8.855	8.297	8.016	7.936	7.88
Guadeloupe	Guadalupe	F	50_54	15.01	17.373	17.004	15.706	12.509	10.325	8.596	8.17	12.713	13.139	12.308	9.452	9.934	9.801	10.634	11.133	10.542	9.465	8.783
Guadeloupe	Guadalupe	F	55_59	13.935	14.97	17.124	16.781	15.522	12.366	10.21	8.51	8.099	12.615	13.047	12.227	9.392	9.876	9.747	10.581	11.082	10.497	9.426
Guadeloupe	Guadalupe	F	60_64	11.611	13.578	14.604	16.74	16.444	15.235	12.152	10.05	8.388	7.993	12.469	12.909	12.109	9.307	9.796	9.675	10.511	11.017	10.44
Guadeloupe	Guadalupe	F	65_69	9.306	11.178	13.077	14.107	16.227	15.981	14.839	11.865	9.835	8.224	7.849	12.267	12.719	11.946	9.192	9.687	9.578	10.417	10.928
Guadeloupe	Guadalupe	F	70_74	7.329	8.587	10.579	12.43	13.467	15.549	15.365	14.318	11.48	9.54	7.997	7.652	11.985	12.452	11.717	9.032	9.532	9.441	10.28
Guadeloupe	Guadalupe	F	75_79	6.122	6.676	7.845	9.732	11.51	12.542	14.557	14.457	13.533	10.897	9.092	7.649	7.343	11.543	12.03	11.353	8.772	9.282	9.215
Guadeloupe	Guadalupe	F	80_84	4.67	5.37	5.71	6.783	8.496	10.14	11.141	13.033	13.04	12.291	9.964	8.364	7.077	6.833	10.798	11.307	10.719	8.319	8.842
Guadeloupe	Guadalupe	F	85_89	2.867	3.482	4.113	4.445	5.352	6.793	8.205	9.124	10.796	10.917	10.4	8.514	7.215	6.161	6	9.561	10.093	9.642	7.537
Guadeloupe	Guadalupe	F	90_94	1.353	1.761	2.227	2.689	2.956	3.624	4.681	5.752	6.502	7.821	8.037	7.772	6.459	5.553	4.809	4.751	7.671	8.202	7.934
Guadeloupe	Guadalupe	F	95_99	0.54	0.618	0.851	1.104	1.365	1.537	1.927	2.547	3.204	3.705	4.56	4.791	4.74	4.028	3.54	3.134	3.16	5.214	5.691
Guadeloupe	Guadalupe	F	Total edades	217.517	214.849	215.571	215.658	216.425	216.768	215.552	212.682	208.669	203.962	199.303	195.023	191.325	188.206	185.647	183.479	181.337	178.781	175.347
Guadeloupe	Guadalupe	M	0_4	14.307	11.342	11.637	11.303	12.041	12.493	11.842	10.697	9.987	9.849	10.036	10.124	9.812	9.209	8.629	8.337	8.256	8.197	7.993
Guadeloupe	Guadalupe	M	10_14	16.594	15.566	14.801	11.143	11.48	11.178	11.919	12.383	11.759	10.632	9.923	9.787	9.974	10.063	9.751	9.148	8.57	8.278	8.197
Guadeloupe	Guadalupe	M	100 y más	0.036	0.056	0.079	0.105	0.143	0.172	0.213	0.254	0.347	0.416	0.503	0.606	0.641	0.616	0.513	0.422	0.427	0.576	0.893
Guadeloupe	Guadalupe	M	15_19	16.269	15.048	15.101	14.414	10.884	11.222	10.922	11.723	12.249	11.627	10.502	9.793	9.658	9.848	9.935	9.625	9.024	8.446	8.153
Guadeloupe	Guadalupe	M	20_24	9.983	10.533	14.206	14.394	13.932	10.418	10.758	10.571	11.48	12.006	11.388	10.267	9.561	9.427	9.617	9.707	9.398	8.799	8.223
Guadeloupe	Guadalupe	M	25_29	7.624	7.744	9.718	13.499	13.901	13.448	9.957	10.401	10.323	11.233	11.759	11.148	10.033	9.33	9.198	9.39	9.48	9.175	8.577
Guadeloupe	Guadalupe	M	30_34	9.003	7.215	7.115	9.175	13.095	13.503	13.059	9.67	10.199	10.124	11.033	11.564	10.957	9.848	9.152	9.021	9.214	9.308	9.003
Guadeloupe	Guadalupe	M	35_39	12.062	9.096	6.762	6.735	8.893	12.793	13.205	12.824	9.516	10.047	9.975	10.885	11.416	10.815	9.713	9.02	8.893	9.088	9.183
Guadeloupe	Guadalupe	M	40_44	13.565	12.263	8.747	6.486	6.532	8.678	12.557	13.012	12.676	9.39	9.922	9.857	10.763	11.298	10.701	9.606	8.918	8.794	8.992
Guadeloupe	Guadalupe	M	45_49	14.957	14.137	11.923	8.493	6.315	6.366	8.495	12.368	12.855	12.529	9.274	9.808	9.748	10.656	11.193	10.604	9.517	8.835	8.715
Guadeloupe	Guadalupe	M	5_9	15.81	14.903	11.225	11.536	11.236	11.974	12.426	11.79	10.661	9.952	9.814	10.002	10.09	9.779	9.175	8.596	8.304	8.223	8.164
Guadeloupe	Guadalupe	M	50_54	13.174	14.855	13.736	11.603	8.282	6.149	6.207	8.329	12.175	12.668	12.356	9.146	9.681	9.63	10.536	11.075	10.495	9.423	8.751
Guadeloupe	Guadalupe	M	55_59	11.373	13.077	14.338	13.295	11.265	8.045	5.97	6.048	8.148	11.936	12.435	12.143	8.993	9.531	9.489	10.396	10.937	10.374	9.32
Guadeloupe	Guadalupe	M	60_64	10.069	11.23	12.435	13.698	12.753	10.83	7.745	5.76	5.855	7.911	11.617	12.125	11.86	8.795	9.336	9.309	10.213	10.761	10.219
Guadeloupe	Guadalupe	M	65_69	7.446	9.783	10.453	11.65	12.902	12.058	10.274	7.37	5.5	5.607	7.601	11.195	11.716	11.486	8.534	9.079	9.07	9.972	10.526
Guadeloupe	Guadalupe	M	70_74	6.182	6.748	8.801	9.493	10.652	11.865	11.144	9.542	6.875	5.151	5.271	7.176	10.608	11.139	10.957	8.165	8.712	8.728	9.622
Guadeloupe	Guadalupe	M	75_79	4.357	5.212	5.717	7.563	8.237	9.319	10.46	9.893	8.528	6.18	4.657	4.793	6.56	9.752	10.291	10.171	7.611	8.159	8.207
Guadeloupe	Guadalupe	M	80_84	3.182	3.416	4.018	4.497	6.029	6.638	7.591	8.603	8.214	7.142	5.22	3.965	4.114	5.673	8.498	9.032	8.987	6.772	7.306
Guadeloupe	Guadalupe	M	85_89	1.642	2.063	2.286	2.76	3.136	4.265	4.756	5.506	6.316	6.1	5.366	3.966	3.046	3.193	4.453	6.739	7.235	7.274	5.534
Guadeloupe	Guadalupe	M	90_94	0.71	0.853	1.117	1.279	1.569	1.81	2.498	2.826	3.319	3.861	3.785	3.38	2.533	1.974	2.099	2.971	4.561	4.97	5.067
Guadeloupe	Guadalupe	M	95_99	0.211	0.271	0.341	0.468	0.542	0.674	0.789	1.105	1.268	1.512	1.789	1.784	1.621	1.237	0.983	1.065	1.536	2.407	2.677
Guadeloupe	Guadalupe	M	Total edades	188.556	185.411	184.556	183.589	183.819	183.898	182.787	180.675	178.25	175.873	174.226	173.514	173.385	173.299	172.753	171.478	169.358	166.559	163.322
Guatemala	Guatemala	F	0_4	952.704	975.061	1010.07	1031	1034.39	1027.94	1010.8	994.318	975.293	955.905	932.789	906.956	880.068	853.402	828.957	802.774	780.844	755.712	732.568
Guatemala	Guatemala	F	10_14	904.235	959.941	942.38	965.671	1001.64	1023.21	1027.16	1021.19	1004.48	988.344	969.607	950.473	927.569	901.927	875.213	848.687	824.375	798.304	776.468
Guatemala	Guatemala	F	100 y más	0.073	0.132	0.319	0.577	0.921	1.271	1.62	2.07	2.764	4.116	5.421	7.086	9.55	13.216	18.369	24.744	31.54	41.015	51.198
Guatemala	Guatemala	F	15_19	822.452	898.237	953.92	936.778	960.303	996.458	1018.22	1022.38	1016.6	1000.06	984.057	965.448	946.417	923.618	898.068	871.436	844.979	820.729	794.712
Guatemala	Guatemala	F	20_24	704.49	813.55	889.326	945.18	928.512	952.338	988.738	1010.77	1015.23	1009.7	993.399	977.604	959.184	940.323	917.676	892.268	865.763	839.429	815.276
Guatemala	Guatemala	F	25_29	625.282	695.311	804.027	879.784	935.826	919.689	943.843	980.507	1002.85	1007.61	1002.37	986.364	970.834	952.648	933.996	911.556	886.333	859.99	833.801
Guatemala	Guatemala	F	30_34	522.888	617.757	687.365	795.723	871.479	927.677	912.079	936.559	973.479	996.099	1001.18	996.264	980.573	965.33	947.411	929.009	906.801	881.786	855.637
Guatemala	Guatemala	F	35_39	419.817	516.126	610.354	679.762	787.768	863.495	919.835	904.818	929.62	966.774	989.677	995.099	990.528	975.188	960.265	942.644	924.516	902.562	877.792
Guatemala	Guatemala	F	40_44	336.654	413.923	509.307	602.974	672.21	779.796	855.464	911.943	897.556	922.681	960.077	983.299	989.091	984.907	969.976	955.428	938.153	920.345	898.7
Guatemala	Guatemala	F	45_49	276.164	330.658	407.018	501.551	594.596	663.612	770.661	846.24	902.858	889.2	914.692	952.373	975.946	982.185	978.49	964.066	949.973	933.134	915.731
Guatemala	Guatemala	F	5_9	964.187	946.209	969.48	1005.29	1026.69	1030.48	1024.37	1007.52	991.278	972.448	953.232	930.256	904.554	877.782	851.21	826.851	800.738	778.87	753.8
Guatemala	Guatemala	F	50_54	234.352	269.712	323.473	398.892	492.388	584.621	653.335	759.678	835.105	891.857	879.122	905.083	943.087	967.108	973.934	970.864	957.095	943.607	927.346
Guatemala	Guatemala	F	55_59	199.572	226.985	261.945	314.814	389.026	481.138	572.26	640.555	745.92	821.11	878.026	866.514	893.062	931.506	956.141	963.756	961.525	948.623	935.954
Guatemala	Guatemala	F	60_64	141.575	190.785	217.91	252.175	303.892	376.457	466.663	556.267	623.953	727.983	802.825	859.962	850.066	877.406	916.455	941.949	950.631	949.527	937.829
Guatemala	Guatemala	F	65_69	111.622	132.97	180.15	206.681	240.029	290.182	360.519	448.151	535.629	602.382	704.495	778.745	835.95	828.065	856.355	896.116	922.611	932.62	932.992
Guatemala	Guatemala	F	70_74	90.321	102.339	122.83	166.973	192.416	224.391	272.296	339.506	423.447	507.786	572.898	672.051	744.981	801.862	796.417	825.715	866.061	893.647	905.282
Guatemala	Guatemala	F	75_79	69.336	77.74	89.037	107.923	147.614	171.233	200.922	245.24	307.43	385.463	464.565	526.732	620.647	690.967	746.829	744.82	775.148	815.951	844.901
Guatemala	Guatemala	F	80_84	43.429	52.846	60.319	70.183	86	118.806	139.263	165.056	203.349	257.235	325.322	395.444	451.912	536.51	601.718	655.102	657.802	689.045	729.92
Guatemala	Guatemala	F	85_89	18.779	26.89	33.559	39.23	46.494	57.995	81.485	97.097	116.875	146.186	187.612	240.672	296.421	343.084	412.421	468.288	515.762	523.71	554.653
Guatemala	Guatemala	F	90_94	5.305	8.637	12.874	16.584	19.848	24.078	30.721	44.14	53.739	66.085	84.393	110.593	144.678	181.657	214.31	262.613	303.671	340.469	351.911
Guatemala	Guatemala	F	95_99	0.947	1.616	2.793	4.313	5.708	7.018	8.748	11.474	16.938	21.199	26.795	35.199	47.388	63.693	82.187	99.693	125.483	149.017	171.628
Guatemala	Guatemala	F	Total edades	7444.18	8257.42	9088.46	9922.06	10737.8	11521.9	12259	12945.5	13574.4	14140.2	14632.6	15042.2	15362.5	15592.4	15736.4	15798.4	15789.8	15718.1	15598.1
Guatemala	Guatemala	M	0_4	995.565	1018.97	1055.31	1077.54	1081.6	1075.48	1058.22	1041.58	1022.22	1002.36	978.506	951.74	923.783	895.962	870.389	842.947	819.95	793.571	769.261
Guatemala	Guatemala	M	10_14	937.408	1000.19	983.641	1008.03	1045.38	1068.37	1073.17	1067.74	1051.09	1034.96	1015.99	996.472	972.923	946.409	918.667	891.025	865.604	838.289	815.393
Guatemala	Guatemala	M	100 y más	0.03	0.058	0.145	0.277	0.454	0.622	0.768	0.925	1.163	1.695	2.17	2.828	3.924	5.721	8.515	12.239	16.295	21.83	27.613
Guatemala	Guatemala	M	15_19	840.783	928.677	991.664	975.862	1000.64	1038.32	1061.68	1066.89	1061.85	1045.55	1029.74	1011.04	991.748	968.397	942.041	914.44	886.916	861.588	834.365
Guatemala	Guatemala	M	20_24	701.975	824.992	913.169	976.357	961.677	987.169	1025.47	1049.56	1055.55	1051.25	1035.65	1020.47	1002.3	983.464	960.492	934.462	907.147	879.869	854.755
Guatemala	Guatemala	M	25_29	600.178	684.511	806.637	894.335	957.93	944.778	971.257	1010.42	1035.49	1042.54	1039.28	1024.66	1010.32	992.889	974.667	952.23	926.677	899.78	872.861
Guatemala	Guatemala	M	30_34	473.587	582.99	666.771	787.336	874.824	938.852	927.416	954.995	995.089	1021.21	1029.4	1027.28	1013.75	1000.3	983.658	966.109	944.285	919.269	892.863
Guatemala	Guatemala	M	35_39	359.926	459.78	567.574	650.263	769.617	856.879	921.336	911.591	940.223	981.197	1008.32	1017.62	1016.57	1004.05	991.471	975.589	958.706	937.495	913.047
Guatemala	Guatemala	M	40_44	278.733	349.023	447.097	553.014	634.979	753.161	840.201	905.048	896.903	926.499	968.259	996.309	1006.62	1006.55	994.951	983.171	968.013	951.785	931.184
Guatemala	Guatemala	M	45_49	225.103	269.642	338.571	434.673	538.942	620.153	737.129	823.914	889.087	882.495	912.99	955.487	984.389	995.642	996.482	985.772	974.779	960.357	944.794
Guatemala	Guatemala	M	5_9	1005.32	988.158	1012.61	1049.75	1072.51	1077.07	1071.41	1054.55	1038.25	1019.12	999.473	975.804	949.194	921.371	893.667	868.19	840.828	817.896	791.585
Guatemala	Guatemala	M	50_54	192.589	216.711	260.433	327.781	421.878	524.309	604.653	720.256	806.651	872.107	867.127	898.56	941.754	971.478	983.652	985.41	975.641	965.487	951.858
Guatemala	Guatemala	M	55_59	168.091	183.932	207.966	250.546	316.084	407.772	507.982	587.218	701.071	786.934	852.619	849.504	881.906	925.795	956.328	969.481	972.258	963.549	954.372
Guatemala	Guatemala	M	60_64	119.082	158.05	174.242	197.595	238.663	301.847	390.431	487.746	565.444	677.053	762.172	828.112	827.224	860.706	905.243	936.642	950.93	954.915	947.524
Guatemala	Guatemala	M	65_69	96.316	109.384	146.55	162.404	184.77	223.843	283.974	368.534	461.988	537.685	646.267	730.284	796.218	797.87	832.307	877.34	909.573	925.095	930.505
Guatemala	Guatemala	M	70_74	79.061	85.636	98.6	132.552	147.465	168.422	204.827	260.928	340.056	428.4	501.143	605.366	687.246	752.399	756.613	791.647	836.679	869.449	886.206
Guatemala	Guatemala	M	75_79	59.327	65.195	72.04	83.833	113.201	126.672	145.566	178.186	228.476	299.993	380.826	448.953	546.144	623.926	686.652	693.682	728.721	772.888	805.779
Guatemala	Guatemala	M	80_84	35.353	42.729	48.522	54.435	63.862	86.879	98.167	114.004	141.013	182.986	243.213	312.615	372.821	458.22	528.001	585.47	595.442	629.221	670.988
Guatemala	Guatemala	M	85_89	13.933	19.978	25.378	29.534	33.597	39.981	55.22	63.443	74.933	94.514	125.119	169.709	222.276	269.62	336.118	392.161	439.694	451.619	481.638
Guatemala	Guatemala	M	90_94	3.396	5.549	8.627	11.301	13.382	15.495	18.796	26.535	31.179	37.834	49.092	66.929	93.335	125.395	155.423	197.514	234.47	267.026	278.314
Guatemala	Guatemala	M	95_99	0.485	0.848	1.567	2.515	3.351	4.039	4.772	5.931	8.59	10.432	13.116	17.679	25.005	36.09	49.951	63.603	82.849	100.604	117.069
Guatemala	Guatemala	M	Total edades	7186.24	7995	8827.11	9659.94	10474.8	11260.1	12002.4	12700	13346.3	13936.8	14460.5	14907.4	15269.4	15542.3	15725.3	15819.1	15835.5	15781.6	15672
Guyana	Guyana	F	0_4	35.971	36.485	35.956	34.765	33.154	31.433	29.552	27.928	26.444	24.851	23.037	21.258	19.566	17.962	16.434	14.917	13.405	11.878	10.452
Guyana	Guyana	F	10_14	43.675	39.406	34.634	35.349	35.013	33.966	32.41	30.716	28.859	27.254	25.789	24.209	22.409	20.643	18.961	17.367	15.847	14.338	12.833
Guyana	Guyana	F	100 y más	0.022	0.043	0.074	0.144	0.154	0.143	0.223	0.221	0.287	0.381	0.473	0.56	0.629	0.677	0.69	0.738	0.676	0.933	1.089
Guyana	Guyana	F	15_19	41.521	41.021	37.138	32.748	33.879	33.642	32.607	31.062	29.379	27.531	25.933	24.476	22.902	21.109	19.348	17.672	16.082	14.566	13.061
Guyana	Guyana	F	20_24	29.03	36.889	37.037	33.812	30.186	31.483	31.262	30.245	28.718	27.052	25.223	23.639	22.194	20.63	18.849	17.099	15.431	13.85	12.341
Guyana	Guyana	F	25_29	29.935	24.739	33.105	33.84	31.333	27.902	29.207	29.003	28.007	26.503	24.859	23.05	21.483	20.052	18.505	16.737	15.001	13.345	11.774
Guyana	Guyana	F	30_34	26.534	26.647	21.953	30.651	31.886	29.534	26.156	27.465	27.279	26.306	24.826	23.205	21.416	19.868	18.455	16.923	15.171	13.45	11.806
Guyana	Guyana	F	35_39	25.665	24.18	24.586	20.256	29.18	30.493	28.195	24.875	26.188	26.02	25.071	23.618	22.023	20.259	18.733	17.338	15.826	14.093	12.386
Guyana	Guyana	F	40_44	23.777	23.972	22.705	23.302	19.266	28.124	29.444	27.197	23.937	25.249	25.099	24.173	22.75	21.181	19.445	17.941	16.566	15.071	13.359
Guyana	Guyana	F	45_49	21.225	22.504	22.823	21.711	22.452	18.533	27.263	28.584	26.392	23.196	24.507	24.374	23.475	22.083	20.546	18.839	17.361	16.009	14.537
Guyana	Guyana	F	5_9	40.022	35.158	35.8	35.374	34.299	32.732	31.027	29.16	27.547	26.075	24.491	22.685	20.914	19.23	17.63	16.107	14.597	13.088	11.566
Guyana	Guyana	F	50_54	17.61	19.926	21.246	21.652	20.701	21.469	17.709	26.214	27.541	25.448	22.369	23.68	23.583	22.735	21.398	19.916	18.262	16.827	15.514
Guyana	Guyana	F	55_59	13.696	16.377	18.635	19.963	20.449	19.599	20.38	16.817	25.03	26.361	24.398	21.468	22.783	22.733	21.95	20.686	19.272	17.687	16.31
Guyana	Guyana	F	60_64	9.644	12.71	15.284	17.468	18.795	19.303	18.535	19.319	15.961	23.854	25.185	23.351	20.579	21.892	21.887	21.17	19.983	18.643	17.133
Guyana	Guyana	F	65_69	6.168	8.776	11.639	14.06	16.138	17.413	17.928	17.254	18.037	14.93	22.409	23.728	22.056	19.484	20.787	20.838	20.201	19.11	17.867
Guyana	Guyana	F	70_74	6.106	5.43	7.785	10.379	12.591	14.494	15.685	16.199	15.638	16.403	13.617	20.532	21.82	20.354	18.04	19.314	19.421	18.888	17.923
Guyana	Guyana	F	75_79	2.604	5.032	4.438	6.411	8.597	10.473	12.114	13.176	13.68	13.28	14.011	11.695	17.753	18.983	17.811	15.87	17.085	17.273	16.886
Guyana	Guyana	F	80_84	2.166	1.934	3.702	3.282	4.777	6.438	7.892	9.188	10.062	10.524	10.294	10.948	9.21	14.109	15.216	14.387	12.915	14.013	14.276
Guyana	Guyana	F	85_89	1.552	1.43	1.286	2.481	2.201	3.207	4.335	5.337	6.244	6.881	7.246	7.141	7.658	6.498	10.041	10.922	10.41	9.428	10.322
Guyana	Guyana	F	90_94	0.438	0.862	0.797	0.723	1.388	1.228	1.788	2.423	2.991	3.516	3.899	4.134	4.107	4.441	3.806	5.935	6.513	6.272	5.739
Guyana	Guyana	F	95_99	0.116	0.195	0.387	0.361	0.324	0.617	0.542	0.786	1.063	1.312	1.544	1.717	1.829	1.83	1.993	1.72	2.704	2.996	2.914
Guyana	Guyana	F	Total edades	377.477	383.716	391.01	398.732	406.763	412.226	414.254	413.169	409.284	402.927	394.28	383.641	371.139	356.753	340.525	322.436	302.729	281.758	260.088
Guyana	Guyana	M	0_4	36.968	38.527	37.908	36.574	34.735	32.855	30.888	29.203	27.664	26.017	24.144	22.307	20.557	18.898	17.317	15.744	14.175	12.583	11.099
Guyana	Guyana	M	10_14	45.051	39.241	35.865	37.581	37.074	35.8	33.983	32.139	30.205	28.548	27.036	25.417	23.568	21.755	20.025	18.384	16.819	15.261	13.702
Guyana	Guyana	M	100 y más	0.012	0.022	0.056	0.115	0.113	0.111	0.189	0.173	0.227	0.242	0.296	0.314	0.332	0.321	0.303	0.304	0.267	0.379	0.455
Guyana	Guyana	M	15_19	41.034	43.223	37.714	34.581	36.449	35.923	34.669	32.873	31.05	29.135	27.495	26.001	24.393	22.56	20.76	19.043	17.411	15.856	14.304
Guyana	Guyana	M	20_24	27.434	37.745	40.358	35.322	32.533	34.339	33.84	32.621	30.866	29.08	27.201	25.592	24.126	22.546	20.741	18.966	17.272	15.661	14.12
Guyana	Guyana	M	25_29	28.937	24.284	34.806	37.749	33.115	30.354	32.155	31.694	30.523	28.819	27.086	25.255	23.689	22.26	20.717	18.947	17.205	15.54	13.954
Guyana	Guyana	M	30_34	26.107	26.281	22.081	32.648	35.767	31.226	28.551	30.348	29.922	28.8	27.153	25.47	23.691	22.167	20.777	19.274	17.541	15.833	14.198
Guyana	Guyana	M	35_39	25.413	24.074	24.489	20.603	31.084	34.132	29.724	27.134	28.923	28.535	27.46	25.868	24.236	22.505	21.027	19.677	18.207	16.514	14.838
Guyana	Guyana	M	40_44	24.395	23.712	22.595	23.145	19.487	29.69	32.695	28.434	25.938	27.715	27.366	26.347	24.814	23.242	21.567	20.137	18.829	17.403	15.749
Guyana	Guyana	M	45_49	20.863	22.928	22.402	21.423	22.045	18.513	28.431	31.384	27.278	24.883	26.647	26.341	25.378	23.911	22.401	20.789	19.412	18.15	16.768
Guyana	Guyana	M	5_9	39.755	36.289	37.964	37.415	36.137	34.306	32.446	30.498	28.829	27.307	25.674	23.816	21.993	20.255	18.605	17.034	15.469	13.906	12.321
Guyana	Guyana	M	50_54	18.156	19.456	21.528	21.102	20.238	20.853	17.5	27.047	29.93	26.024	23.757	25.501	25.25	24.361	22.98	21.552	20.018	18.709	17.508
Guyana	Guyana	M	55_59	12.281	16.633	17.928	19.919	19.588	18.811	19.428	16.314	25.36	28.147	24.514	22.421	24.14	23.962	23.175	21.907	20.589	19.163	17.944
Guyana	Guyana	M	60_64	10.136	10.952	14.961	16.182	18.055	17.795	17.129	17.745	14.927	23.337	26	22.709	20.832	22.518	22.432	21.769	20.646	19.469	18.176
Guyana	Guyana	M	65_69	5.419	8.718	9.472	13.012	14.134	15.82	15.64	15.104	15.708	13.256	20.852	23.341	20.471	18.862	20.492	20.513	20.001	19.064	18.058
Guyana	Guyana	M	70_74	5.401	4.45	7.239	7.898	10.905	11.879	13.343	13.237	12.831	13.402	11.356	17.981	20.236	17.839	16.53	18.071	18.198	17.858	17.123
Guyana	Guyana	M	75_79	1.902	4.251	3.478	5.705	6.242	8.643	9.438	10.634	10.583	10.298	10.806	9.198	14.662	16.604	14.734	13.746	15.14	15.373	15.208
Guyana	Guyana	M	80_84	1.297	1.375	3.066	2.516	4.141	4.529	6.28	6.864	7.747	7.73	7.547	7.953	6.797	10.908	12.449	11.13	10.468	11.652	11.953
Guyana	Guyana	M	85_89	1.041	0.835	0.892	1.997	1.629	2.667	2.903	4.011	4.373	4.931	4.919	4.807	5.075	4.354	7.032	8.084	7.289	6.939	7.817
Guyana	Guyana	M	90_94	0.299	0.581	0.471	0.507	1.115	0.898	1.452	1.562	2.134	2.305	2.58	2.559	2.489	2.623	2.255	3.658	4.23	3.857	3.717
Guyana	Guyana	M	95_99	0.052	0.14	0.276	0.224	0.236	0.505	0.396	0.625	0.656	0.879	0.932	1.024	0.998	0.962	1.007	0.863	1.396	1.627	1.498
Guyana	Guyana	M	Total edades	371.953	383.717	395.549	406.218	414.822	419.649	421.08	419.644	415.674	409.39	400.821	390.222	377.727	363.413	347.326	329.592	310.582	290.797	270.51
Haiti	Haití	F	0_4	618.936	623.84	619.176	610.458	599.409	588.123	577.386	565.398	551.3	533.941	514.996	496.854	478.917	460.068	442.527	425.471	408.48	392	376.038
Haiti	Haití	F	10_14	564.354	581.296	592.092	601.074	599.341	593.382	585.003	575.977	566.947	556.329	543.252	526.778	508.564	491	473.553	455.118	437.922	421.151	404.405
Haiti	Haití	F	100 y más	0.089	0.143	0.239	0.356	0.488	0.648	0.812	0.932	0.999	1.235	1.443	1.75	2.043	2.4	3.171	4.361	5.236	6.108	7.128
Haiti	Haití	F	15_19	533.011	551.858	568.686	577.748	587.912	587.902	584.175	576.809	568.725	559.998	549.644	536.796	520.518	502.48	485.069	467.753	449.431	432.341	415.663
Haiti	Haití	F	20_24	502.557	517.758	536.373	546.499	557.235	569.95	573.477	571.223	565.277	557.544	549.121	539.029	526.413	510.351	492.51	475.268	458.107	439.935	422.976
Haiti	Haití	F	25_29	461.28	481.688	496.324	514.433	526.201	539.376	555.345	560.272	559.392	553.848	546.47	538.349	528.526	516.156	500.333	482.715	465.668	448.698	430.709
Haiti	Haití	F	30_34	356.809	440.971	460.863	477.81	497.196	510.895	526.581	543.602	549.648	549.178	544.037	537.011	529.197	519.656	507.555	491.988	474.622	457.814	441.062
Haiti	Haití	F	35_39	277.93	339.863	422.311	445.446	463.404	484.126	499.641	516.152	533.946	540.378	540.32	535.57	528.902	521.413	512.18	500.372	485.101	468.035	451.497
Haiti	Haití	F	40_44	243.426	264.159	324.778	409	432.738	451.637	473.509	489.641	506.731	524.764	531.553	531.89	527.547	521.263	514.136	505.251	493.789	478.879	462.166
Haiti	Haití	F	45_49	213.584	231.757	252.256	313.902	396.973	421.193	440.849	463.035	479.581	496.874	515.107	522.25	523.012	519.12	513.289	506.588	498.127	487.104	472.633
Haiti	Haití	F	5_9	591.558	602.049	608.27	605.672	598.834	589.56	579.937	570.39	559.437	546.066	529.342	510.918	493.184	475.586	457.022	439.716	422.851	406.024	389.685
Haiti	Haití	F	50_54	174.418	203.027	221.153	242.677	303.103	384.624	409.114	428.93	451.23	467.935	485.405	503.798	511.34	512.602	509.278	504.012	497.857	489.959	479.484
Haiti	Haití	F	55_59	147.654	164.366	192.453	210.901	232.052	290.762	370.038	394.309	414.114	436.323	453.194	470.828	489.427	497.475	499.416	496.845	492.343	486.949	479.793
Haiti	Haití	F	60_64	109.619	136.694	153.332	180.352	198.184	218.673	274.841	350.622	374.415	394.058	416.129	433.177	451.064	469.93	478.713	481.607	480.1	476.7	472.351
Haiti	Haití	F	65_69	94.25	97.943	123.615	139.119	164.16	180.948	200.29	252.474	323.04	346.002	365.35	387.083	404.354	422.498	441.696	451.469	455.658	455.677	453.783
Haiti	Haití	F	70_74	71.486	79.237	83.849	105.973	119.693	141.792	156.913	174.331	220.643	283.613	305.282	323.984	345.136	362.482	380.833	400.278	411.237	417.172	419.168
Haiti	Haití	F	75_79	44.791	53.808	61.432	65.12	82.715	93.903	111.854	124.445	139.063	177.237	229.588	249.081	266.631	286.485	303.533	321.651	340.874	353.111	360.973
Haiti	Haití	F	80_84	22.795	28.738	36.14	41.389	44.097	56.358	64.404	77.232	86.567	97.638	125.764	164.705	180.895	196.03	213.314	228.852	245.466	263.346	275.962
Haiti	Haití	F	85_89	9.591	11.959	16.1	20.396	23.429	25.064	32.197	37.007	44.693	50.6	57.747	75.312	100.11	111.612	122.881	135.85	148.034	161.358	175.778
Haiti	Haití	F	90_94	3.043	3.899	5.323	7.224	9.145	10.51	11.267	14.518	16.766	20.428	23.383	27.009	35.783	48.343	54.851	61.479	69.206	76.877	85.358
Haiti	Haití	F	95_99	0.642	0.917	1.323	1.819	2.451	3.085	3.531	3.773	4.857	5.634	6.911	7.976	9.335	12.542	17.22	19.873	22.679	26.047	29.508
Haiti	Haití	F	Total edades	5041.82	5415.97	5776.09	6117.37	6438.76	6742.51	7031.16	7291.07	7517.37	7699.62	7834.04	7920.15	7960.9	7959.49	7923.08	7856.52	7762.79	7645.28	7506.12
Haiti	Haití	M	0_4	644.21	647.798	643.767	634.292	622.549	610.575	599.231	586.628	571.919	553.974	534.412	515.827	497.532	478.377	460.541	443.258	425.971	409.147	392.839
Haiti	Haití	M	10_14	578.338	596.954	609.977	620.952	620.242	613.471	604.346	594.627	585.013	573.868	560.361	543.535	525.001	507.344	489.872	471.467	454.302	437.58	420.798
Haiti	Haití	M	100 y más	0.037	0.057	0.09	0.13	0.171	0.22	0.269	0.311	0.32	0.405	0.468	0.535	0.596	0.65	0.837	1.118	1.282	1.445	1.661
Haiti	Haití	M	15_19	537.681	559.155	575.774	594.801	606.9	607.827	603.16	595.022	586.233	576.967	566.143	552.938	536.41	518.162	500.764	483.537	465.353	448.395	431.857
Haiti	Haití	M	20_24	493.582	510.695	528.825	552.285	572.8	587.284	591.563	588.324	581.579	573.186	564.275	553.789	540.925	524.748	506.837	489.768	472.839	454.944	438.262
Haiti	Haití	M	25_29	446.312	468.334	482.935	504.738	529.584	552.316	569.922	575.561	573.712	567.429	559.463	550.95	540.861	528.399	512.631	495.14	478.452	461.884	444.355
Haiti	Haití	M	30_34	333.947	424.632	444.936	461.747	484.705	511.233	536.292	554.872	561.616	560.237	554.432	546.931	538.861	529.222	517.202	501.907	484.873	468.618	452.469
Haiti	Haití	M	35_39	250.152	316.153	403.546	426.66	444.428	468.592	496.673	522.319	541.577	548.694	547.774	542.464	535.461	527.877	518.721	507.204	492.43	475.912	460.148
Haiti	Haití	M	40_44	224.131	238.419	302.438	387.372	410.98	429.634	454.811	483.153	509.112	528.488	535.943	535.5	530.723	524.285	517.239	508.648	497.709	483.535	467.626
Haiti	Haití	M	45_49	195.349	212.986	227.015	289.168	372.263	396.222	415.565	440.804	469.142	494.963	514.383	522.171	522.253	518.111	512.318	505.938	498.025	487.785	474.343
Haiti	Haití	M	5_9	610.964	624.614	629.566	628	620.338	610.311	599.984	589.828	578.293	564.423	547.251	528.398	510.443	492.708	474.058	456.677	439.77	422.812	406.275
Haiti	Haití	M	50_54	164.049	185.069	202.596	215.379	275.627	356.315	380.342	399.639	424.639	452.529	478.034	497.392	505.527	506.238	502.839	497.855	492.305	485.245	475.895
Haiti	Haití	M	55_59	135.287	152.837	173.422	189.773	202.344	259.997	337.294	360.729	379.704	404.072	431.277	456.288	475.533	484.142	485.654	483.269	479.372	474.93	469.005
Haiti	Haití	M	60_64	94.469	122.551	139.622	158.574	174.088	186.211	240.166	312.399	334.825	353.135	376.577	402.791	427.126	446.261	455.494	458.143	457.168	454.767	451.826
Haiti	Haití	M	65_69	81.266	81.674	107.363	122.474	139.61	153.816	165.103	213.608	278.67	299.465	316.712	338.73	363.471	386.815	405.625	415.637	419.782	420.657	420.219
Haiti	Haití	M	70_74	57.429	65.333	66.963	87.962	100.775	115.378	127.665	137.531	178.625	233.946	252.401	268.072	288.048	310.73	332.491	350.702	361.612	367.573	370.721
Haiti	Haití	M	75_79	34.648	40.915	47.971	49.122	64.907	74.771	86.083	95.712	103.613	135.301	178.224	193.442	206.821	223.932	243.482	262.764	279.752	291.265	298.973
Haiti	Haití	M	80_84	16.882	20.676	25.55	29.949	30.827	41.023	47.569	55.087	61.616	67.13	88.288	117.196	128.284	138.527	151.55	166.657	182.182	196.624	207.586
Haiti	Haití	M	85_89	6.591	7.957	10.402	12.945	15.225	15.736	21.036	24.504	28.521	32.087	35.188	46.618	62.421	69.067	75.435	83.586	93.359	103.811	114.048
Haiti	Haití	M	90_94	1.836	2.308	3.046	4.013	4.992	5.874	6.076	8.131	9.489	11.071	12.497	13.761	18.339	24.77	27.669	30.563	34.407	39.144	44.4
Haiti	Haití	M	95_99	0.335	0.453	0.641	0.851	1.112	1.373	1.605	1.651	2.196	2.551	2.962	3.334	3.668	4.896	6.633	7.446	8.322	9.517	11.024
Haiti	Haití	M	Total edades	4907.49	5279.57	5626.44	5971.19	6294.47	6598.18	6884.76	7140.44	7360.41	7533.92	7657.06	7730.66	7758.3	7745.26	7697.89	7621.28	7519.27	7395.59	7254.33
Honduras	Honduras	F	0_4	507.009	486.83	496.59	502.067	496.558	482.061	465.441	448.957	435.921	422.303	410.173	396.164	382.508	368.229	356.4	345.669	335.493	325.549	316.2
Honduras	Honduras	F	10_14	508.47	513.893	501.571	482.074	492.425	498.444	493.409	479.38	463.177	447.019	434.213	420.801	408.842	394.988	381.469	367.309	355.577	344.934	334.834
Honduras	Honduras	F	100 y más	0.163	0.243	0.34	0.547	0.73	0.933	1.137	1.398	1.873	2.704	3.629	4.796	6.453	8.481	11.222	14.411	17.946	22.26	27.771
Honduras	Honduras	F	15_19	451.295	504.84	510.08	498.456	479.64	490.277	496.579	491.893	478.171	462.082	446.028	433.307	419.97	408.075	394.28	380.814	366.703	355.012	344.404
Honduras	Honduras	F	20_24	400.744	445.922	498.856	505.141	494.568	476.305	487.369	494.204	489.972	476.409	460.474	444.552	431.945	418.705	406.897	393.185	379.793	365.748	354.113
Honduras	Honduras	F	25_29	355.344	395.139	439.733	493.342	500.582	490.578	472.89	484.472	491.74	487.693	474.334	458.585	442.831	430.366	417.255	405.557	391.953	378.654	364.698
Honduras	Honduras	F	30_34	304.192	350.124	389.45	434.472	488.492	496.167	486.696	469.627	481.576	489.021	485.187	472.061	456.535	440.977	428.682	415.727	404.164	390.687	377.508
Honduras	Honduras	F	35_39	250.164	299.47	344.918	384.446	429.696	483.688	491.753	482.829	466.286	478.406	486.047	482.453	469.593	454.312	438.987	426.882	414.106	402.702	389.379
Honduras	Honduras	F	40_44	207.61	245.914	294.671	340.024	379.637	424.812	478.696	487.15	478.714	462.594	474.901	482.749	479.42	466.854	451.857	436.791	424.909	412.336	401.118
Honduras	Honduras	F	45_49	166.188	203.601	241.434	289.838	335.014	374.492	419.52	473.231	482.032	474.034	458.384	470.889	478.962	475.928	463.697	449.025	434.263	422.638	410.308
Honduras	Honduras	F	5_9	516.106	503.671	483.854	493.977	499.829	494.62	480.404	464.045	447.778	434.887	421.39	409.369	395.454	381.879	367.673	355.901	345.225	335.093	325.19
Honduras	Honduras	F	50_54	135.317	162.315	199.148	236.6	284.546	329.351	368.618	413.429	466.865	475.981	468.479	453.379	466.1	474.428	471.743	459.91	445.633	431.227	419.919
Honduras	Honduras	F	55_59	108.357	131.27	157.751	193.975	230.928	278.198	322.498	361.477	405.962	458.983	468.471	461.577	447.151	460.13	468.773	466.515	455.189	441.397	427.451
Honduras	Honduras	F	60_64	77.347	103.908	126.201	152.08	187.488	223.709	270.061	313.678	352.232	396.239	448.7	458.669	452.562	438.997	452.317	461.366	459.684	449.01	435.873
Honduras	Honduras	F	65_69	57.815	72.719	98.065	119.558	144.573	178.785	213.943	258.975	301.574	339.456	382.745	434.368	444.94	439.862	427.472	441.215	450.823	449.902	440.145
Honduras	Honduras	F	70_74	45.984	52.572	66.497	90.179	110.456	134.138	166.553	200.071	243.077	284.052	320.799	362.874	413.078	424.343	420.665	409.888	424.175	434.462	434.619
Honduras	Honduras	F	75_79	35.102	39.526	45.576	58.123	79.324	97.738	119.364	149.023	179.962	219.762	258.069	292.852	332.777	380.451	392.477	390.636	382.17	396.978	408.135
Honduras	Honduras	F	80_84	23.189	27.454	31.333	36.557	47.002	64.657	80.276	98.778	124.236	151.122	185.858	219.788	251.107	287.182	330.433	342.97	343.518	338.056	353.247
Honduras	Honduras	F	85_89	12.849	15.54	18.789	21.792	25.67	33.328	46.292	58.037	72.124	91.625	112.567	139.833	166.995	192.61	222.397	258.28	270.693	273.624	271.815
Honduras	Honduras	F	90_94	4.399	6.714	8.39	10.363	12.154	14.485	19.033	26.766	33.995	42.819	55.145	68.708	86.559	104.81	122.611	143.557	169.198	179.853	184.481
Honduras	Honduras	F	95_99	1.179	1.553	2.481	3.177	3.978	4.734	5.729	7.653	10.951	14.168	18.191	23.903	30.397	39.085	48.338	57.755	69.167	83.329	90.633
Honduras	Honduras	F	Total edades	4168.82	4563.22	4955.73	5346.79	5723.29	6071.5	6386.26	6665.07	6908.22	7111.36	7273.78	7391.68	7464.18	7490.69	7475.65	7423.36	7340.38	7233.45	7111.84
Honduras	Honduras	M	0_4	529.062	508.74	520.427	526.229	520.546	505.478	488.209	471.064	457.527	443.337	430.693	415.982	401.645	386.653	374.228	362.958	352.274	341.837	332.023
Honduras	Honduras	M	10_14	527.139	535.231	522.077	502.86	515.198	521.661	516.605	502.157	485.449	468.753	455.525	441.612	429.194	414.683	400.511	385.655	373.341	362.167	351.561
Honduras	Honduras	M	100 y más	0.077	0.111	0.151	0.241	0.321	0.418	0.503	0.601	0.79	1.132	1.536	2.093	2.973	4.17	5.928	8.073	10.477	13.338	16.817
Honduras	Honduras	M	15_19	465.265	522.98	530.91	518.471	499.96	512.61	519.394	514.739	500.644	484.114	467.576	454.478	440.678	428.352	413.923	399.815	385.015	372.745	361.61
Honduras	Honduras	M	20_24	408.961	458.864	515.875	524.832	513.527	495.697	508.834	516.22	512.117	498.305	482.03	465.721	452.811	439.17	426.978	412.661	398.652	383.936	371.735
Honduras	Honduras	M	25_29	356.582	401.781	450.954	508.475	518.479	507.937	490.891	504.66	512.618	508.862	495.417	479.475	463.46	450.789	437.348	425.32	411.152	397.27	382.668
Honduras	Honduras	M	30_34	298.134	349.589	394.116	443.546	501.387	511.974	502.223	486.057	500.339	508.646	505.29	492.264	476.706	461.019	448.607	435.39	423.556	409.56	395.827
Honduras	Honduras	M	35_39	237.939	291.775	342.453	387	436.565	494.3	505.449	496.527	481.164	495.772	504.445	501.515	488.939	473.778	458.439	446.3	433.324	421.7	407.897
Honduras	Honduras	M	40_44	193.112	232.33	285.262	335.585	380.094	429.494	487.06	498.785	490.637	475.961	490.913	499.967	497.487	485.373	470.628	455.637	443.792	431.08	419.686
Honduras	Honduras	M	45_49	152.187	187.895	226.369	278.611	328.517	372.757	421.908	479.248	491.511	484.091	470.168	485.481	494.947	492.933	481.314	467.007	452.406	440.881	428.465
Honduras	Honduras	M	5_9	538.004	524.713	505.121	517.199	523.443	518.152	503.457	486.536	469.682	456.324	442.295	429.783	415.192	400.952	386.041	373.686	362.476	351.842	341.444
Honduras	Honduras	M	50_54	123.173	147.159	182.007	219.831	271.245	320.484	364.334	413.156	470.135	482.919	476.337	463.284	479.008	488.912	487.421	476.345	462.542	448.39	437.244
Honduras	Honduras	M	55_59	98.309	117.85	141.105	175.052	212.024	262.261	310.601	353.918	402.236	458.659	472.068	466.517	454.552	470.712	481.118	480.215	469.797	456.609	443.014
Honduras	Honduras	M	60_64	70.307	92.399	111.101	133.54	166.245	201.996	250.638	297.749	340.3	387.897	443.572	457.801	453.611	442.98	459.654	470.601	470.417	460.822	448.413
Honduras	Honduras	M	65_69	52.089	64.17	84.711	102.404	123.648	154.601	188.66	235.102	280.494	321.959	368.534	423.165	438.466	435.924	426.967	444.126	455.68	456.374	447.82
Honduras	Honduras	M	70_74	40.622	45.357	56.234	74.814	90.993	110.527	139.028	170.686	214.012	256.931	296.733	341.737	394.707	411.039	410.456	403.476	421.021	433.18	434.906
Honduras	Honduras	M	75_79	29.176	32.834	37.004	46.383	62.216	76.284	93.429	118.519	146.784	185.718	224.985	262.194	304.621	354.5	371.612	373.083	368.468	386.088	398.681
Honduras	Honduras	M	80_84	17.054	20.99	23.952	27.404	34.697	47.018	58.27	72.17	92.649	116.209	148.94	182.811	215.818	253.551	297.974	314.857	318.32	316.327	333.239
Honduras	Honduras	M	85_89	8.329	10.284	12.916	15.023	17.365	22.229	30.494	38.295	48.143	62.84	80.203	104.681	130.867	156.985	187.058	222.377	237.375	242.149	242.523
Honduras	Honduras	M	90_94	2.518	3.85	4.895	6.296	7.388	8.626	11.182	15.561	19.882	25.509	34.042	44.507	59.559	76.11	93.111	112.747	135.961	146.991	151.631
Honduras	Honduras	M	95_99	0.605	0.784	1.24	1.621	2.098	2.483	2.933	3.857	5.471	7.162	9.442	13	17.566	24.21	31.779	39.753	49.112	60.312	66.264
Honduras	Honduras	M	Total edades	4148.64	4549.69	4948.88	5345.42	5725.96	6076.99	6394.1	6675.61	6922.58	7131.1	7300.74	7428.07	7512.81	7552.8	7551.1	7510.08	7435.16	7333.6	7213.47
United States Virgin Islands	Islas Vírgenes de los Estados Unidos	F	0_4	3.735	3.38	2.897	2.717	2.593	2.531	2.383	2.184	2.003	1.807	1.623	1.487	1.36	1.226	1.074	0.913	0.764	0.63	0.512
United States Virgin Islands	Islas Vírgenes de los Estados Unidos	F	10_14	3.61	3.399	3.642	3.318	2.838	2.657	2.535	2.472	2.325	2.127	1.946	1.748	1.566	1.43	1.303	1.17	1.019	0.858	0.708
United States Virgin Islands	Islas Vírgenes de los Estados Unidos	F	100 y más	0.002	0.006	0.009	0.016	0.023	0.036	0.057	0.093	0.137	0.163	0.199	0.228	0.253	0.26	0.266	0.274	0.275	0.335	0.365
United States Virgin Islands	Islas Vírgenes de los Estados Unidos	F	15_19	3.787	3.346	3.265	3.509	3.185	2.705	2.527	2.404	2.342	2.193	1.993	1.814	1.618	1.436	1.298	1.173	1.039	0.889	0.728
United States Virgin Islands	Islas Vírgenes de los Estados Unidos	F	20_24	3.159	3.329	3.115	3.037	3.279	2.957	2.476	2.297	2.174	2.113	1.965	1.766	1.586	1.389	1.208	1.071	0.945	0.812	0.661
United States Virgin Islands	Islas Vírgenes de los Estados Unidos	F	25_29	3.24	2.734	3.113	2.901	2.822	3.065	2.742	2.264	2.084	1.962	1.901	1.755	1.555	1.375	1.179	0.998	0.862	0.734	0.601
United States Virgin Islands	Islas Vírgenes de los Estados Unidos	F	30_34	3.313	2.929	2.576	2.956	2.745	2.665	2.908	2.587	2.11	1.93	1.807	1.746	1.599	1.401	1.221	1.024	0.842	0.709	0.582
United States Virgin Islands	Islas Vírgenes de los Estados Unidos	F	35_39	3.526	3.101	2.818	2.469	2.849	2.638	2.558	2.802	2.481	2.003	1.826	1.704	1.642	1.498	1.298	1.118	0.922	0.74	0.607
United States Virgin Islands	Islas Vírgenes de los Estados Unidos	F	40_44	3.937	3.383	3.025	2.744	2.396	2.775	2.564	2.488	2.732	2.411	1.935	1.758	1.634	1.573	1.428	1.23	1.052	0.853	0.673
United States Virgin Islands	Islas Vírgenes de los Estados Unidos	F	45_49	4.058	3.832	3.323	2.97	2.693	2.345	2.722	2.516	2.438	2.68	2.363	1.89	1.711	1.59	1.529	1.385	1.187	1.008	0.812
United States Virgin Islands	Islas Vírgenes de los Estados Unidos	F	5_9	3.452	3.669	3.346	2.864	2.683	2.561	2.499	2.351	2.151	1.97	1.775	1.592	1.456	1.328	1.194	1.045	0.883	0.734	0.601
United States Virgin Islands	Islas Vírgenes de los Estados Unidos	F	50_54	4.111	3.97	3.777	3.273	2.923	2.649	2.305	2.682	2.476	2.402	2.643	2.327	1.856	1.679	1.558	1.498	1.356	1.159	0.978
United States Virgin Islands	Islas Vírgenes de los Estados Unidos	F	55_59	3.849	4.023	3.906	3.718	3.224	2.879	2.609	2.269	2.646	2.443	2.371	2.612	2.297	1.83	1.655	1.536	1.476	1.335	1.137
United States Virgin Islands	Islas Vírgenes de los Estados Unidos	F	60_64	3.876	3.75	3.938	3.828	3.649	3.166	2.829	2.566	2.233	2.608	2.408	2.337	2.579	2.27	1.806	1.634	1.516	1.457	1.317
United States Virgin Islands	Islas Vírgenes de los Estados Unidos	F	65_69	3.01	3.726	3.622	3.811	3.715	3.548	3.083	2.759	2.506	2.184	2.555	2.363	2.298	2.537	2.235	1.78	1.61	1.495	1.438
United States Virgin Islands	Islas Vírgenes de los Estados Unidos	F	70_74	2.005	2.806	3.498	3.415	3.61	3.53	3.383	2.949	2.647	2.411	2.105	2.469	2.29	2.23	2.469	2.179	1.738	1.574	1.464
United States Virgin Islands	Islas Vírgenes de los Estados Unidos	F	75_79	1.301	1.765	2.499	3.137	3.083	3.282	3.23	3.112	2.727	2.46	2.252	1.973	2.327	2.166	2.119	2.353	2.084	1.668	1.515
United States Virgin Islands	Islas Vírgenes de los Estados Unidos	F	80_84	0.761	1.031	1.421	2.037	2.59	2.575	2.769	2.754	2.678	2.368	2.155	1.988	1.757	2.085	1.957	1.926	2.153	1.919	1.543
United States Virgin Islands	Islas Vírgenes de los Estados Unidos	F	85_89	0.42	0.504	0.698	0.983	1.437	1.86	1.883	2.059	2.081	2.056	1.845	1.702	1.591	1.425	1.713	1.624	1.619	1.83	1.646
United States Virgin Islands	Islas Vírgenes de los Estados Unidos	F	90_94	0.134	0.209	0.261	0.372	0.538	0.813	1.081	1.124	1.26	1.305	1.32	1.211	1.142	1.09	0.996	1.219	1.18	1.197	1.376
United States Virgin Islands	Islas Vírgenes de los Estados Unidos	F	95_99	0.033	0.046	0.073	0.096	0.145	0.216	0.338	0.466	0.502	0.585	0.627	0.654	0.621	0.604	0.592	0.558	0.703	0.7	0.73
United States Virgin Islands	Islas Vírgenes de los Estados Unidos	F	Total edades	55.319	54.938	54.822	54.171	53.02	51.453	49.481	47.198	44.733	42.181	39.614	37.124	34.738	32.422	30.098	27.708	25.225	22.636	19.994
United States Virgin Islands	Islas Vírgenes de los Estados Unidos	M	0_4	3.692	3.585	3.073	2.882	2.753	2.686	2.53	2.319	2.129	1.918	1.725	1.579	1.447	1.304	1.143	0.972	0.815	0.672	0.545
United States Virgin Islands	Islas Vírgenes de los Estados Unidos	M	10_14	3.828	3.633	3.6	3.527	3.013	2.824	2.697	2.63	2.473	2.266	2.074	1.863	1.669	1.526	1.392	1.251	1.089	0.919	0.76
United States Virgin Islands	Islas Vírgenes de los Estados Unidos	M	100 y más	0	0.001	0.002	0.002	0.003	0.005	0.01	0.019	0.029	0.036	0.049	0.059	0.067	0.071	0.072	0.072	0.075	0.117	0.145
United States Virgin Islands	Islas Vírgenes de los Estados Unidos	M	15_19	3.779	3.589	3.511	3.478	3.404	2.894	2.704	2.577	2.51	2.355	2.146	1.955	1.744	1.551	1.407	1.274	1.132	0.971	0.8
United States Virgin Islands	Islas Vírgenes de los Estados Unidos	M	20_24	2.684	3.344	3.369	3.292	3.259	3.188	2.678	2.488	2.361	2.296	2.139	1.932	1.74	1.529	1.336	1.193	1.059	0.92	0.758
United States Virgin Islands	Islas Vírgenes de los Estados Unidos	M	25_29	2.653	2.27	3.134	3.158	3.082	3.052	2.979	2.469	2.281	2.155	2.089	1.933	1.725	1.535	1.326	1.131	0.987	0.855	0.716
United States Virgin Islands	Islas Vírgenes de los Estados Unidos	M	30_34	2.819	2.339	2.112	2.973	3	2.924	2.893	2.821	2.312	2.125	1.999	1.933	1.778	1.57	1.379	1.17	0.975	0.832	0.701
United States Virgin Islands	Islas Vírgenes de los Estados Unidos	M	35_39	3.129	2.598	2.225	2	2.862	2.887	2.811	2.782	2.711	2.203	2.016	1.89	1.823	1.669	1.46	1.272	1.061	0.867	0.726
United States Virgin Islands	Islas Vírgenes de los Estados Unidos	M	40_44	3.508	2.972	2.516	2.146	1.921	2.782	2.808	2.733	2.705	2.632	2.127	1.941	1.815	1.749	1.594	1.389	1.198	0.989	0.795
United States Virgin Islands	Islas Vírgenes de los Estados Unidos	M	45_49	3.679	3.385	2.902	2.453	2.086	1.864	2.72	2.749	2.674	2.647	2.577	2.074	1.889	1.762	1.696	1.544	1.337	1.149	0.939
United States Virgin Islands	Islas Vírgenes de los Estados Unidos	M	5_9	3.681	3.625	3.552	3.039	2.849	2.721	2.653	2.498	2.289	2.096	1.887	1.693	1.55	1.415	1.274	1.112	0.942	0.784	0.641
United States Virgin Islands	Islas Vírgenes de los Estados Unidos	M	50_54	3.825	3.561	3.308	2.837	2.396	2.035	1.818	2.669	2.699	2.627	2.6	2.531	2.031	1.848	1.723	1.659	1.506	1.301	1.114
United States Virgin Islands	Islas Vírgenes de los Estados Unidos	M	55_59	3.344	3.683	3.458	3.219	2.764	2.335	1.984	1.772	2.615	2.649	2.578	2.554	2.488	1.993	1.813	1.691	1.627	1.476	1.273
United States Virgin Islands	Islas Vírgenes de los Estados Unidos	M	60_64	3.51	3.165	3.52	3.317	3.101	2.67	2.26	1.923	1.721	2.55	2.586	2.521	2.501	2.44	1.953	1.777	1.657	1.595	1.449
United States Virgin Islands	Islas Vírgenes de los Estados Unidos	M	65_69	2.917	3.228	2.941	3.294	3.126	2.94	2.543	2.161	1.844	1.652	2.461	2.502	2.445	2.427	2.373	1.901	1.733	1.619	1.56
United States Virgin Islands	Islas Vírgenes de los Estados Unidos	M	70_74	1.766	2.539	2.849	2.627	2.976	2.853	2.705	2.355	2.012	1.725	1.552	2.324	2.37	2.324	2.318	2.272	1.826	1.668	1.561
United States Virgin Islands	Islas Vírgenes de los Estados Unidos	M	75_79	1.051	1.399	2.055	2.35	2.205	2.541	2.47	2.368	2.08	1.791	1.547	1.4	2.111	2.167	2.137	2.143	2.11	1.703	1.563
United States Virgin Islands	Islas Vírgenes de los Estados Unidos	M	80_84	0.572	0.705	0.972	1.474	1.733	1.671	1.969	1.95	1.898	1.69	1.471	1.286	1.175	1.792	1.856	1.85	1.87	1.858	1.51
United States Virgin Islands	Islas Vírgenes de los Estados Unidos	M	85_89	0.243	0.294	0.381	0.548	0.869	1.065	1.066	1.292	1.311	1.305	1.186	1.053	0.934	0.869	1.348	1.418	1.433	1.469	1.481
United States Virgin Islands	Islas Vírgenes de los Estados Unidos	M	90_94	0.078	0.082	0.106	0.146	0.227	0.384	0.497	0.519	0.654	0.686	0.705	0.66	0.601	0.549	0.522	0.832	0.896	0.927	0.974
United States Virgin Islands	Islas Vírgenes de los Estados Unidos	M	95_99	0.009	0.015	0.015	0.024	0.038	0.062	0.114	0.157	0.173	0.229	0.252	0.27	0.261	0.248	0.234	0.232	0.385	0.426	0.457
United States Virgin Islands	Islas Vírgenes de los Estados Unidos	M	Total edades	50.767	50.012	49.601	48.786	47.667	46.383	44.909	43.251	41.481	39.633	37.766	35.953	34.164	32.338	30.356	28.155	25.713	23.117	20.468
Jamaica	Jamaica	F	0_4	113.386	115.546	112.917	107.428	100.048	92.963	86.984	82.203	78.187	73.696	68.548	63.48	58.789	54.582	50.796	47.043	43.17	39.191	35.417
Jamaica	Jamaica	F	10_14	136.93	120.575	111.73	113.873	111.299	105.864	98.537	91.491	85.545	80.791	76.797	72.325	67.191	62.14	57.461	53.266	49.488	45.746	41.878
Jamaica	Jamaica	F	100 y más	0.076	0.074	0.07	0.071	0.09	0.096	0.104	0.124	0.166	0.222	0.347	0.458	0.617	0.76	0.899	1.184	1.47	1.839	2.155
Jamaica	Jamaica	F	15_19	136.081	133.694	117.374	108.565	110.721	108.168	102.756	95.45	88.422	82.493	77.753	73.767	69.305	64.181	59.137	54.465	50.276	46.502	42.763
Jamaica	Jamaica	F	20_24	124.271	130.507	128.126	111.883	103.123	105.296	102.768	97.388	90.112	83.113	77.206	72.482	68.514	64.066	58.956	53.923	49.262	45.08	41.315
Jamaica	Jamaica	F	25_29	115.311	119.046	125.259	122.917	106.754	98.043	100.229	97.729	92.381	85.137	78.17	72.288	67.583	63.631	59.199	54.104	49.087	44.435	40.262
Jamaica	Jamaica	F	30_34	99.851	111.308	115.034	121.251	118.949	102.874	94.219	96.42	93.948	88.634	81.432	74.495	68.64	63.961	60.027	55.613	50.534	45.53	40.893
Jamaica	Jamaica	F	35_39	98.168	96.91	108.307	112.046	118.266	116.014	100.053	91.467	93.687	91.253	85.984	78.826	71.933	66.114	61.462	57.55	53.158	48.101	43.116
Jamaica	Jamaica	F	40_44	93.831	95.78	94.551	105.896	109.659	115.884	113.7	97.895	89.404	91.646	89.262	84.054	76.96	70.121	64.346	59.729	55.851	51.488	46.456
Jamaica	Jamaica	F	45_49	81.124	91.596	93.547	92.399	103.679	107.474	113.705	111.621	96.031	87.672	89.946	87.63	82.502	75.496	68.734	63.024	58.457	54.617	50.294
Jamaica	Jamaica	F	5_9	121.323	112.458	114.585	111.996	106.54	99.197	92.137	86.177	81.415	77.411	72.934	67.793	62.735	58.05	53.851	50.072	46.325	42.454	38.48
Jamaica	Jamaica	F	50_54	72.506	78.848	89.15	91.16	90.137	101.326	105.166	111.412	109.46	94.172	85.997	88.316	86.089	81.075	74.189	67.535	61.908	57.413	53.63
Jamaica	Jamaica	F	55_59	52.622	69.903	76.113	86.252	88.358	87.508	98.569	102.473	108.733	106.965	92.088	84.161	86.537	84.438	79.576	72.854	66.344	60.837	56.436
Jamaica	Jamaica	F	60_64	44.316	49.908	66.463	72.577	82.502	84.741	84.123	95.01	98.997	105.277	103.766	89.465	81.885	84.343	82.419	77.776	71.285	64.976	59.636
Jamaica	Jamaica	F	65_69	35.636	40.918	46.183	61.81	67.793	77.39	79.789	79.49	90.097	94.188	100.479	99.317	85.841	78.757	81.326	79.653	75.316	69.158	63.144
Jamaica	Jamaica	F	70_74	30.481	31.367	36.142	41.077	55.36	61.095	70.152	72.731	72.831	82.982	87.166	93.412	92.728	80.459	74.098	76.798	75.472	71.591	65.928
Jamaica	Jamaica	F	75_79	25.91	24.507	25.375	29.561	33.949	46.222	51.486	59.66	62.378	62.985	72.335	76.553	82.628	82.581	72.118	66.822	69.655	68.829	65.623
Jamaica	Jamaica	F	80_84	19.074	17.734	16.936	17.835	21.117	24.632	34.046	38.481	45.212	47.921	49.015	56.995	61.044	66.655	67.361	59.441	55.616	58.532	58.358
Jamaica	Jamaica	F	85_89	8.401	10.036	9.44	9.239	9.96	12.066	14.391	20.334	23.478	28.176	30.479	31.793	37.692	41.138	45.747	47.048	42.211	40.138	42.896
Jamaica	Jamaica	F	90_94	2.999	2.984	3.597	3.494	3.53	3.928	4.908	6.038	8.796	10.471	12.947	14.419	15.487	18.892	21.211	24.241	25.595	23.564	22.971
Jamaica	Jamaica	F	95_99	0.655	0.625	0.621	0.777	0.785	0.824	0.952	1.239	1.585	2.406	2.981	3.836	4.448	4.973	6.316	7.377	8.763	9.614	9.191
Jamaica	Jamaica	F	Total edades	1412.95	1454.32	1491.52	1522.11	1542.62	1551.61	1548.77	1534.83	1510.87	1477.61	1435.63	1385.87	1329.15	1266.41	1199.23	1129.52	1059.24	989.635	920.842
Jamaica	Jamaica	M	0_4	117.167	120.578	117.906	112.099	104.374	96.987	90.752	85.776	81.599	76.924	71.558	66.269	61.372	56.978	53.023	49.101	45.044	40.873	36.918
Jamaica	Jamaica	M	10_14	143.519	125.999	115.152	118.53	115.905	110.163	102.509	95.18	88.993	84.055	79.914	75.269	69.93	64.666	59.791	55.416	51.473	47.563	43.518
Jamaica	Jamaica	M	100 y más	0.095	0.115	0.144	0.182	0.229	0.229	0.239	0.26	0.311	0.361	0.443	0.554	0.648	0.722	0.777	1.021	1.313	1.621	1.859
Jamaica	Jamaica	M	15_19	142.462	139.798	122.344	111.543	114.934	112.34	106.634	99.016	91.72	85.56	80.648	76.525	71.899	66.579	61.329	56.467	52.1	48.17	44.265
Jamaica	Jamaica	M	20_24	129.26	135.711	133.044	115.726	105.032	108.447	105.907	100.267	92.718	85.487	79.381	74.511	70.426	65.835	60.548	55.326	50.487	46.14	42.224
Jamaica	Jamaica	M	25_29	111.706	122.702	129.067	126.449	109.296	98.72	102.155	99.672	94.104	86.631	79.468	73.421	68.599	64.551	59.996	54.743	49.551	44.736	40.41
Jamaica	Jamaica	M	30_34	91.028	106.596	117.46	123.801	121.25	104.273	93.808	97.264	94.838	89.34	81.943	74.847	68.854	64.076	60.064	55.545	50.324	45.159	40.366
Jamaica	Jamaica	M	35_39	91.68	87.218	102.582	113.367	119.704	117.242	100.463	90.129	93.609	91.249	85.833	78.522	71.501	65.569	60.841	56.873	52.389	47.202	42.067
Jamaica	Jamaica	M	40_44	88.945	88.494	84.021	99.206	109.919	116.263	113.912	97.393	87.236	90.746	88.473	83.162	75.957	69.032	63.18	58.512	54.596	50.159	45.017
Jamaica	Jamaica	M	45_49	81.349	85.848	85.311	80.977	95.947	106.57	112.914	110.72	94.573	84.663	88.215	86.059	80.894	73.842	67.05	61.308	56.727	52.88	48.506
Jamaica	Jamaica	M	5_9	126.891	116.006	119.381	116.738	110.972	103.294	95.945	89.739	84.787	80.634	75.977	70.629	65.356	60.472	56.09	52.144	48.227	44.179	40.012
Jamaica	Jamaica	M	50_54	66.823	77.875	82.115	81.669	77.596	92.266	102.744	109.088	107.124	91.525	81.978	85.589	83.604	78.65	71.821	65.224	59.638	55.179	51.43
Jamaica	Jamaica	M	55_59	53.689	62.788	73.155	77.283	77.05	73.384	87.587	97.849	104.191	102.569	87.776	78.754	82.452	80.718	76.074	69.573	63.256	57.898	53.615
Jamaica	Jamaica	M	60_64	44.672	49.283	57.662	67.392	71.449	71.5	68.31	81.887	91.845	98.165	96.978	83.226	74.892	78.69	77.28	73.049	66.967	61.018	55.951
Jamaica	Jamaica	M	65_69	34.076	40.002	44.233	51.942	60.96	64.921	65.213	62.54	75.323	84.866	91.115	90.393	77.876	70.353	74.249	73.22	69.459	63.881	58.366
Jamaica	Jamaica	M	70_74	27.344	29.271	34.577	38.394	45.281	53.428	57.147	57.664	55.553	67.278	76.224	82.288	82.085	71.092	64.568	68.536	67.929	64.739	59.778
Jamaica	Jamaica	M	75_79	21.015	21.647	23.427	27.845	31.076	36.901	43.797	47.136	47.871	46.435	56.674	64.717	70.434	70.836	61.843	56.631	60.574	60.468	57.987
Jamaica	Jamaica	M	80_84	15.544	14.45	15.156	16.538	19.787	22.279	26.658	31.916	34.663	35.55	34.849	43.027	49.727	54.794	55.805	49.34	45.708	49.446	49.848
Jamaica	Jamaica	M	85_89	7.169	8.678	8.305	8.805	9.663	11.67	13.243	15.999	19.358	21.279	22.12	22.009	27.617	32.47	36.427	37.795	33.999	32.025	35.16
Jamaica	Jamaica	M	90_94	2.483	2.949	3.729	3.614	3.847	4.257	5.174	5.925	7.238	8.873	9.906	10.484	10.646	13.66	16.447	18.926	20.114	18.522	17.819
Jamaica	Jamaica	M	95_99	0.595	0.692	0.87	1.116	1.079	1.153	1.277	1.56	1.802	2.225	2.766	3.144	3.403	3.545	4.678	5.814	6.895	7.551	7.148
Jamaica	Jamaica	M	Total edades	1397.51	1436.7	1469.64	1493.22	1505.35	1506.29	1496.39	1476.98	1449.46	1414.41	1372.24	1323.4	1268.17	1207.13	1141.88	1074.56	1006.77	939.409	872.264
Martinique	Martinica	F	0_4	11.413	8.573	9.004	8.66	9.022	9.271	8.73	7.745	7.084	6.91	6.969	6.993	6.731	6.227	5.716	5.418	5.31	5.249	5.082
Martinique	Martinica	F	10_14	13.185	12.189	11.049	8.495	8.938	8.597	8.961	9.209	8.67	7.686	7.028	6.853	6.913	6.935	6.674	6.17	5.66	5.361	5.255
Martinique	Martinica	F	100 y más	0.084	0.131	0.194	0.266	0.335	0.471	0.563	0.661	0.884	1.184	1.479	1.928	2.162	2.19	1.947	1.877	1.933	1.87	2.543
Martinique	Martinica	F	15_19	13.876	12.329	11.986	10.91	8.36	8.804	8.465	8.828	9.077	8.539	7.555	6.897	6.722	6.784	6.805	6.545	6.042	5.531	5.231
Martinique	Martinica	F	20_24	12.38	8.538	11.979	11.748	10.676	8.131	8.574	8.235	8.6	8.849	8.312	7.33	6.671	6.497	6.559	6.58	6.322	5.818	5.309
Martinique	Martinica	F	25_29	10.32	9.858	8.213	11.753	11.526	10.456	7.915	8.359	8.021	8.387	8.636	8.1	7.117	6.461	6.287	6.35	6.371	6.113	5.61
Martinique	Martinica	F	30_34	11.241	10.111	9.609	8.044	11.58	11.356	10.289	7.753	8.198	7.86	8.227	8.478	7.944	6.962	6.307	6.133	6.195	6.219	5.961
Martinique	Martinica	F	35_39	15.975	11.056	9.931	9.482	7.926	11.455	11.232	10.17	7.64	8.086	7.75	8.117	8.367	7.836	6.854	6.202	6.028	6.091	6.115
Martinique	Martinica	F	40_44	18.045	14.879	10.915	9.831	9.386	7.835	11.356	11.139	10.083	7.56	8.003	7.672	8.037	8.291	7.76	6.783	6.13	5.957	6.021
Martinique	Martinica	F	45_49	18.182	17.162	14.742	10.824	9.748	9.309	7.766	11.277	11.063	10.011	7.498	7.944	7.612	7.981	8.235	7.708	6.732	6.081	5.909
Martinique	Martinica	F	5_9	13.29	11.092	8.524	8.968	8.624	8.988	9.235	8.697	7.712	7.053	6.879	6.938	6.96	6.698	6.195	5.685	5.386	5.279	5.219
Martinique	Martinica	F	50_54	15.379	18.041	17.008	14.626	10.736	9.671	9.238	7.705	11.207	10.996	9.95	7.449	7.894	7.566	7.936	8.191	7.666	6.693	6.045
Martinique	Martinica	F	55_59	13.488	15.215	17.843	16.84	14.488	10.637	9.586	9.16	7.642	11.128	10.924	9.89	7.401	7.848	7.525	7.895	8.15	7.63	6.661
Martinique	Martinica	F	60_64	11.573	13.803	14.958	17.571	16.602	14.299	10.508	9.477	9.063	7.565	11.03	10.834	9.812	7.344	7.796	7.478	7.849	8.108	7.592
Martinique	Martinica	F	65_69	8.746	11.292	13.421	14.579	17.164	16.247	14.018	10.315	9.317	8.922	7.457	10.887	10.707	9.708	7.271	7.724	7.415	7.791	8.052
Martinique	Martinica	F	70_74	8.343	8.732	10.76	12.842	14	16.537	15.701	13.584	10.019	9.071	8.707	7.29	10.668	10.509	9.542	7.158	7.614	7.319	7.7
Martinique	Martinica	F	75_79	6.622	7.689	8.007	9.936	11.931	13.082	15.532	14.818	12.877	9.539	8.669	8.351	7.016	10.296	10.175	9.263	6.966	7.428	7.154
Martinique	Martinica	F	80_84	4.947	6.383	6.575	6.925	8.679	10.523	11.639	13.933	13.394	11.721	8.741	7.995	7.745	6.543	9.656	9.588	8.769	6.619	7.088
Martinique	Martinica	F	85_89	3.277	3.653	4.83	5.064	5.417	6.889	8.471	9.491	11.504	11.19	9.906	7.465	6.898	6.748	5.752	8.565	8.575	7.903	6.012
Martinique	Martinica	F	90_94	1.574	1.943	2.248	3.049	3.267	3.572	4.642	5.821	6.652	8.215	8.138	7.332	5.622	5.278	5.244	4.541	6.859	6.962	6.503
Martinique	Martinica	F	95_99	0.493	0.665	0.862	1.031	1.44	1.592	1.793	2.398	3.095	3.639	4.62	4.703	4.351	3.424	3.299	3.362	2.982	4.611	4.791
Martinique	Martinica	F	Total edades	212.433	203.334	202.658	201.444	199.845	197.722	194.214	188.775	181.802	174.111	166.478	159.446	153.35	148.126	143.535	139.216	134.954	130.633	125.853
Martinique	Martinica	M	0_4	12.032	9.131	9.349	8.994	9.373	9.631	9.071	8.048	7.363	7.18	7.243	7.267	6.997	6.472	5.943	5.63	5.521	5.458	5.285
Martinique	Martinica	M	10_14	13.892	12.701	11.75	9.033	9.267	8.916	9.295	9.554	8.995	7.975	7.292	7.111	7.174	7.198	6.928	6.406	5.875	5.564	5.454
Martinique	Martinica	M	100 y más	0.016	0.026	0.041	0.055	0.084	0.116	0.141	0.16	0.216	0.275	0.364	0.443	0.471	0.434	0.364	0.352	0.375	0.47	0.713
Martinique	Martinica	M	15_19	14.037	13.091	12.337	11.503	8.792	9.028	8.677	9.057	9.316	8.759	7.741	7.059	6.879	6.942	6.966	6.697	6.174	5.646	5.335
Martinique	Martinica	M	20_24	11.284	9.418	12.416	11.876	11.049	8.352	8.587	8.24	8.62	8.883	8.327	7.313	6.632	6.455	6.518	6.543	6.274	5.753	5.225
Martinique	Martinica	M	25_29	8.641	7.829	8.764	11.95	11.419	10.601	7.916	8.156	7.811	8.196	8.458	7.906	6.895	6.219	6.041	6.106	6.132	5.865	5.345
Martinique	Martinica	M	30_34	8.16	7.619	7.319	8.403	11.578	11.055	10.246	7.579	7.822	7.481	7.864	8.129	7.581	6.573	5.899	5.725	5.791	5.818	5.552
Martinique	Martinica	M	35_39	11.452	8.11	7.243	7.057	8.139	11.3	10.786	9.986	7.334	7.578	7.241	7.627	7.891	7.348	6.345	5.676	5.502	5.569	5.597
Martinique	Martinica	M	40_44	13.665	10.95	7.832	7.048	6.866	7.946	11.091	10.586	9.794	7.158	7.404	7.072	7.456	7.724	7.183	6.185	5.519	5.347	5.415
Martinique	Martinica	M	45_49	15.116	13.754	10.698	7.666	6.893	6.716	7.792	10.92	10.423	9.643	7.024	7.271	6.944	7.33	7.599	7.063	6.071	5.408	5.238
Martinique	Martinica	M	5_9	13.206	11.813	9.076	9.31	8.958	9.335	9.592	9.034	8.014	7.33	7.146	7.209	7.234	6.963	6.44	5.91	5.599	5.488	5.427
Martinique	Martinica	M	50_54	13.471	14.879	13.448	10.483	7.501	6.746	6.578	7.645	10.752	10.265	9.496	6.905	7.156	6.833	7.221	7.491	6.964	5.978	5.322
Martinique	Martinica	M	55_59	11.551	13.827	14.496	13.138	10.246	7.329	6.594	6.438	7.496	10.565	10.096	9.346	6.791	7.043	6.73	7.119	7.392	6.871	5.898
Martinique	Martinica	M	60_64	10.029	11.369	13.353	14.051	12.757	9.959	7.128	6.423	6.276	7.324	10.346	9.897	9.171	6.664	6.92	6.616	7.008	7.284	6.776
Martinique	Martinica	M	65_69	7.692	9.707	10.735	12.68	13.39	12.192	9.543	6.843	6.177	6.051	7.079	10.03	9.615	8.924	6.49	6.753	6.466	6.861	7.143
Martinique	Martinica	M	70_74	6.971	7.171	8.808	9.83	11.681	12.403	11.347	8.918	6.418	5.816	5.719	6.716	9.551	9.182	8.548	6.232	6.501	6.241	6.64
Martinique	Martinica	M	75_79	4.923	6.128	6.097	7.595	8.557	10.261	10.983	10.118	8.005	5.796	5.282	5.225	6.17	8.824	8.525	7.974	5.836	6.114	5.894
Martinique	Martinica	M	80_84	3.674	4.385	4.67	4.747	6.002	6.854	8.32	9.003	8.384	6.701	4.897	4.505	4.493	5.353	7.718	7.514	7.079	5.218	5.502
Martinique	Martinica	M	85_89	1.637	2.277	2.808	3.08	3.195	4.118	4.787	5.904	6.491	6.137	4.976	3.687	3.438	3.474	4.192	6.117	6.026	5.743	4.282
Martinique	Martinica	M	90_94	0.644	0.763	1.113	1.429	1.609	1.71	2.255	2.678	3.376	3.792	3.658	3.026	2.289	2.176	2.241	2.755	4.094	4.107	3.985
Martinique	Martinica	M	95_99	0.14	0.201	0.254	0.388	0.512	0.593	0.649	0.88	1.074	1.39	1.604	1.591	1.353	1.052	1.028	1.086	1.371	2.094	2.16
Martinique	Martinica	M	Total edades	182.233	175.149	172.607	170.316	167.868	165.161	161.378	156.17	150.157	144.295	139.257	135.335	132.181	129.183	125.839	121.95	117.57	112.897	108.188
Mexico	México	F	0_4	5476.09	5489.18	5353.96	5190.24	5000.81	4812.97	4636.91	4475.8	4323.36	4162.62	4010.35	3877.06	3747.07	3623.18	3510.03	3401.02	3293.19	3193.49	3102.32
Mexico	México	F	10_14	5505.78	5542.16	5448.05	5469.34	5333.32	5172.23	4984.85	4798.31	4623.32	4463.06	4311.38	4151.33	3999.62	3866.81	3737.26	3613.77	3500.94	3392.21	3284.68
Mexico	México	F	100 y más	5.554	7.382	8.238	10.048	12.174	14.456	17.145	22.212	29.192	41.573	56.454	75.238	98.474	125.409	150.25	177.202	209.862	250.904	284.935
Mexico	México	F	15_19	5497.08	5472.38	5514.58	5423.77	5447.26	5312.57	5152.32	4965.71	4779.85	4605.41	4445.66	4294.45	4134.77	3983.41	3850.89	3721.61	3598.32	3485.69	3377.14
Mexico	México	F	20_24	5129.91	5451.55	5434.66	5474.2	5387.08	5412.15	5278.59	5119.47	4933.94	4749.01	4575.39	4416.34	4265.75	4106.63	3955.8	3823.71	3694.81	3571.88	3459.54
Mexico	México	F	25_29	4829.69	5077.42	5411.64	5393.32	5436.13	5350.99	5377.02	5244.74	5086.85	4902.5	4718.64	4545.92	4387.71	4237.82	4079.38	3929.13	3797.55	3669.12	3546.6
Mexico	México	F	30_34	4569.33	4781.44	5041.47	5373.44	5358.08	5402.7	5319	5346.09	5215.23	5058.71	4875.63	4692.93	4521.25	4363.96	4214.88	4057.19	3907.64	3776.62	3648.77
Mexico	México	F	35_39	4321.54	4544.1	4746.36	5004.27	5337.24	5324.41	5370.41	5288.49	5316.86	5187.76	5032.91	4851.4	4670.15	4499.72	4343.59	4195.52	4038.76	3890.09	3759.83
Mexico	México	F	40_44	3806.39	4289.12	4502.23	4703.84	4962.78	5297.03	5286.47	5334.29	5254.82	5284.92	5158.13	5005.52	4826.15	4646.81	4478.15	4323.57	4176.87	4021.44	3873.93
Mexico	México	F	45_49	3244.08	3762.75	4233.02	4446.68	4649.75	4911.08	5245.48	5238.13	5288.59	5212.47	5245.04	5121.48	4971.98	4795.64	4619.07	4452.87	4300.52	4155.84	4002.27
Mexico	México	F	5_9	5549.25	5458.16	5478.81	5341.72	5179.57	4991.61	4804.53	4629.13	4468.49	4316.49	4156.14	4004.19	3871.2	3741.45	3617.79	3504.81	3395.97	3288.3	3188.74
Mexico	México	F	50_54	2696.33	3186.31	3688.87	4155.65	4370.9	4578.22	4840.5	5175.16	5172.52	5226.66	5155.46	5191.47	5072.48	4927.46	4755.52	4582.91	4420.32	4271.19	4129.43
Mexico	México	F	55_59	2181.19	2621.36	3090.56	3585.58	4047.36	4268.59	4478.28	4742.05	5077.17	5081.15	5140.78	5076.55	5117.47	5005.16	4866.74	4701	4534.16	4376.76	4232.24
Mexico	México	F	60_64	1612.99	2086.64	2500.18	2956.61	3440.99	3901.25	4125.06	4338.19	4604.02	4939.67	4953.34	5020.69	4966.32	5014.3	4911.73	4782.58	4625.82	4467.28	4317.24
Mexico	México	F	65_69	1263.42	1504.49	1938.3	2332.33	2771.4	3247.61	3696.69	3923.37	4140.43	4408.32	4744.38	4771.04	4848.62	4807.92	4865.96	4776.78	4660.82	4516.91	4370.11
Mexico	México	F	70_74	942.011	1132.63	1340.72	1737.9	2105.82	2528.2	2980.07	3411.03	3638.94	3858.8	4127.62	4461.39	4504.26	4594.63	4572.7	4643.23	4572.64	4475.14	4349.28
Mexico	México	F	75_79	721.292	793.941	947.528	1129.7	1478.58	1818.49	2201.47	2615.62	3016.26	3240.33	3459.63	3724.07	4048.96	4110.7	4216.2	4217.11	4302.96	4257.25	4184.77
Mexico	México	F	80_84	493.432	552.609	602.438	724.903	874.953	1168.6	1453.15	1778.05	2134.05	2484.76	2694.96	2903.17	3151.49	3454.19	3535.18	3652.86	3680.26	3781.73	3766.76
Mexico	México	F	85_89	272.895	326.455	361.118	396.924	484.424	599.92	812.13	1023.47	1268.62	1541.86	1818.25	1996.1	2175.37	2388.23	2647.84	2739.1	2860.63	2912.45	3023.27
Mexico	México	F	90_94	112.62	143.251	168.098	187.882	209.763	264.151	332.403	457.384	585.804	737.868	911.885	1092.95	1218.98	1349.45	1505.83	1695.41	1781.43	1889.67	1953.52
Mexico	México	F	95_99	36.291	40.753	50.439	59.971	68.219	79.077	101.539	130.402	183.172	239.587	308.621	389.985	477.881	545.019	617.724	705.089	812.528	874.074	949.107
Mexico	México	F	Total edades	58267.2	62264.1	65861.3	69098.3	71956.6	74456.3	76494	78057.1	79141.5	79743.5	79900.6	79663.3	79076	78187.9	77052.5	75696.5	74166	72518	70804.5
Mexico	México	M	0_4	5726.78	5744.9	5604.78	5439.94	5242.23	5046.23	4863.39	4696.05	4537.77	4370.33	4211.64	4072.68	3936.91	3807.36	3688.59	3574.17	3460.96	3356.27	3260.55
Mexico	México	M	10_14	5657.2	5735.81	5692.82	5719.58	5580.89	5419.15	5224.19	5030.19	4849.05	4683.14	4525.99	4359.53	4201.68	4063.41	3928.21	3799.12	3680.77	3566.73	3453.83
Mexico	México	M	100 y más	3.307	4.293	4.724	5.923	6.975	8.091	9.443	11.959	14.914	20.345	26.956	36.072	46.922	61.376	74.862	91.187	111.847	140.563	161.871
Mexico	México	M	15_19	5594.3	5574.39	5695.01	5658.34	5688.15	5552	5392.09	5198.85	5006.41	4826.58	4661.84	4505.69	4340.06	4182.95	4045.22	3910.51	3781.83	3663.8	3550.05
Mexico	México	M	20_24	4954.7	5471.58	5505.16	5625.74	5595.23	5629.18	5496.81	5340.54	5150.75	4961.32	4784.14	4621.73	4467.48	4303.56	4147.77	4011.19	3877.4	3749.55	3632.22
Mexico	México	M	25_29	4531.81	4832.3	5384.13	5418.73	5545.29	5521.06	5559.16	5432.07	5280.82	5095.7	4910.49	4736.91	4577.54	4425.9	4264.16	4110.17	3975.11	3842.65	3715.94
Mexico	México	M	30_34	4179.88	4423.3	4748.41	5294.15	5335.37	5467.31	5448.47	5491.2	5370.01	5224.12	5044.14	4863.45	4693.74	4537.61	4388.64	4229.22	4077.24	3943.87	3812.88
Mexico	México	M	35_39	3954.71	4112.97	4343.79	4664.47	5209.14	5257.06	5392.97	5379.74	5427.41	5312.11	5171.77	4997.02	4820.89	4655.02	4502.09	4355.87	4198.85	4048.95	3917.37
Mexico	México	M	40_44	3434.03	3881.26	4029.74	4257.62	4579.26	5123.25	5176.72	5316.98	5309.99	5362.78	5253.92	5119.59	4950.34	4779.06	4617.26	4467.75	4324.49	4170.12	4022.55
Mexico	México	M	45_49	2982.39	3352.06	3782.77	3930.44	4160.27	4484.21	5025.19	5085.21	5230.64	5230.72	5289.53	5188.19	5060.81	4897.97	4732.26	4575.16	4429.73	4289.96	4138.83
Mexico	México	M	5_9	5751.1	5706.49	5731.71	5591.62	5428.49	5232.59	5037.69	4855.82	4689.28	4531.54	4364.61	4206.35	4067.75	3932.28	3802.97	3684.42	3570.22	3457.18	3352.65
Mexico	México	M	50_54	2450.24	2884.24	3236.04	3657.17	3808.68	4042.94	4366.92	4903.93	4972.2	5123.73	5132.8	5199.07	5107.01	4988.11	4833.11	4674.2	4523.01	4382.66	4247.43
Mexico	México	M	55_59	1981.75	2335.03	2742.49	3084.17	3496.59	3656.06	3892.01	4215.72	4747.25	4825.66	4985.26	5005.89	5081.48	5001.05	4892.79	4747.58	4597.43	4453.8	4320.11
Mexico	México	M	60_64	1465.49	1846.72	2169.27	2557.25	2888.41	3293.66	3457.66	3695.35	4018.32	4541.89	4633.83	4803.83	4839.04	4926.05	4860.11	4765.05	4632.45	4493.43	4359.72
Mexico	México	M	65_69	1140.92	1320.75	1657.2	1957.48	2321.6	2643.94	3031.94	3200.67	3439.65	3760.34	4273.06	4381.78	4563.71	4616.29	4716.41	4667.79	4589.18	4472.25	4347.57
Mexico	México	M	70_74	805.395	978.725	1125.99	1424.39	1696.1	2034.63	2334.88	2698.11	2870.03	3107.53	3422.97	3918.09	4044.69	4237.85	4309.12	4422.26	4394.08	4334.89	4237.7
Mexico	México	M	75_79	566.988	642.69	774.478	900.806	1151.19	1391.55	1685.97	1954.42	2281.7	2452.04	2682.9	2985.54	3449.86	3591.68	3791.37	3879.66	4004.09	3997.99	3961.73
Mexico	México	M	80_84	359.887	407.276	456.066	557.958	656.401	854.4	1045.05	1281.91	1505.22	1780.73	1940.49	2152.73	2426.83	2837.49	2985.05	3179.05	3278.95	3407.23	3423.43
Mexico	México	M	85_89	190.792	221.878	248.866	281.995	348.572	418.259	550.96	682.879	849.802	1013.69	1220.16	1353.41	1527.15	1748.78	2073.61	2207.68	2376.65	2474.14	2593.11
Mexico	México	M	90_94	71.887	93.197	107.034	121.767	138.992	175.179	212.421	283.424	356.565	451.687	550.029	676.747	767.061	883.333	1030.5	1241.51	1341.08	1461.9	1539.83
Mexico	México	M	95_99	22.241	24.305	30.998	36.206	41.337	48.051	61.074	74.941	101.503	130.263	169.098	211.553	267.552	311.404	367.6	438.19	538.544	591.952	656.074
Mexico	México	M	Total edades	55825.8	59594.2	63071.5	66185.8	68919.2	71298.8	73265	74829.9	76009.3	76806.3	77255.6	77395.9	77238.5	76788.5	76051.7	75031.7	73763.9	72299.9	70705.5
Nicaragua	Nicaragua	F	0_4	325.82	328.148	321.431	307.306	296.542	289.038	282.107	274.345	264.298	252.928	242.657	233.186	224.603	216.357	207.979	199.539	191.512	183.741	176.8
Nicaragua	Nicaragua	F	10_14	307.687	301.768	308.558	314.673	312.724	300.998	290.392	283.008	276.171	268.492	258.519	247.212	236.994	227.573	219.028	210.813	202.464	194.051	186.046
Nicaragua	Nicaragua	F	100 y más	0.149	0.22	0.309	0.452	0.609	0.772	0.99	1.281	1.527	2.546	3.575	4.564	5.803	7.721	10.216	13.247	15.87	18.395	20.31
Nicaragua	Nicaragua	F	15_19	308.491	294.231	291.125	300.408	310.32	308.446	296.797	286.259	278.928	272.135	264.497	254.561	243.287	233.098	223.701	215.177	206.981	198.646	190.248
Nicaragua	Nicaragua	F	20_24	292.465	295.267	283.773	283.078	295.974	305.946	304.152	292.601	282.145	274.881	268.149	260.563	250.675	239.444	229.295	219.932	211.437	203.267	194.955
Nicaragua	Nicaragua	F	25_29	272.515	281.95	286.865	277.282	279.406	292.34	302.361	300.649	289.192	278.82	271.625	264.949	257.419	247.579	236.4	226.293	216.965	208.502	200.36
Nicaragua	Nicaragua	F	30_34	232.136	264.836	275.734	281.908	274.292	276.498	289.47	299.543	297.921	286.571	276.291	269.172	262.561	255.091	245.312	234.19	224.13	214.846	206.419
Nicaragua	Nicaragua	F	35_39	193.258	226.435	259.982	271.691	279.133	271.676	273.981	286.998	297.134	295.622	284.399	274.232	267.204	260.672	253.277	243.574	232.522	222.525	213.294
Nicaragua	Nicaragua	F	40_44	157.437	188.337	222.055	256.003	268.641	276.191	268.942	271.375	284.455	294.667	293.289	282.23	272.211	265.301	258.875	251.586	241.978	231.022	221.103
Nicaragua	Nicaragua	F	45_49	135.526	153.448	184.568	218.363	252.627	265.344	273.025	266.04	268.638	281.784	292.089	290.877	280.029	270.195	263.437	257.153	249.993	240.516	229.679
Nicaragua	Nicaragua	F	5_9	312.95	317.417	321.436	316.295	304.497	293.838	286.407	279.535	271.825	261.822	250.489	240.25	230.809	222.249	214.021	205.66	197.236	189.223	181.463
Nicaragua	Nicaragua	F	50_54	118.324	132.045	150.066	180.948	214.613	248.619	261.439	269.293	262.657	265.464	278.7	289.121	288.125	277.561	267.975	261.425	255.329	248.349	239.044
Nicaragua	Nicaragua	F	55_59	94.311	114.571	128.296	146.093	176.523	209.762	243.418	256.375	264.468	258.301	261.392	274.738	285.326	284.627	274.45	265.21	258.951	253.11	246.374
Nicaragua	Nicaragua	F	60_64	56.161	89.802	109.643	123.159	140.695	170.501	203.142	236.313	249.454	257.865	252.34	255.812	269.321	280.129	279.846	270.21	261.45	255.587	250.103
Nicaragua	Nicaragua	F	65_69	49.737	52.14	83.986	103.03	116.284	133.423	162.328	194.106	226.568	239.913	248.717	244.03	248.004	261.705	272.795	273.082	264.194	256.09	250.771
Nicaragua	Nicaragua	F	70_74	38.184	44.502	47.176	76.522	94.488	107.288	123.775	151.351	181.841	213.187	226.663	235.861	232.243	236.809	250.669	262.077	263.101	255.213	248.004
Nicaragua	Nicaragua	F	75_79	27.848	32.334	38.314	41.021	67.1	83.509	95.509	110.932	136.517	165.003	194.527	207.898	217.419	215.088	220.288	234.189	245.868	247.785	241.25
Nicaragua	Nicaragua	F	80_84	18.468	21.112	25.087	30.184	32.719	54.148	68.12	78.711	92.322	114.672	139.818	166.191	179.037	188.657	187.98	193.896	207.555	219.321	222.416
Nicaragua	Nicaragua	F	85_89	9.346	11.634	13.669	16.619	20.356	22.444	37.742	48.217	56.551	67.285	84.727	104.651	125.99	137.402	146.498	147.694	154.108	166.775	178.112
Nicaragua	Nicaragua	F	90_94	3.307	4.654	5.921	7.163	8.889	11.111	12.492	21.414	27.884	33.315	40.37	51.737	65.046	79.673	88.371	95.847	98.295	104.263	114.68
Nicaragua	Nicaragua	F	95_99	0.858	1.203	1.711	2.249	2.777	3.519	4.492	5.158	9.04	12.029	14.696	18.203	23.864	30.687	38.446	43.649	48.475	50.88	55.241
Nicaragua	Nicaragua	F	Total edades	2954.98	3156.05	3359.7	3554.45	3749.21	3925.41	4081.08	4213.5	4319.54	4397.3	4447.53	4470.04	4465.97	4437.62	4388.86	4324.44	4248.41	4162.11	4066.67
Nicaragua	Nicaragua	M	0_4	339.87	342.838	335.511	321.023	309.991	302.368	295.336	287.39	277.022	265.232	254.557	244.698	235.738	227.111	218.335	209.482	201.058	192.901	185.612
Nicaragua	Nicaragua	M	10_14	324.951	321.259	328.582	333.822	329.577	316.439	305.653	298.222	291.349	283.536	273.291	261.591	250.992	241.193	232.281	223.693	214.951	206.13	197.734
Nicaragua	Nicaragua	M	100 y más	0.052	0.075	0.105	0.148	0.194	0.252	0.321	0.398	0.453	0.749	1.093	1.429	1.883	2.669	3.822	5.356	6.781	8.182	9.314
Nicaragua	Nicaragua	M	15_19	322.365	313.332	311.896	321.266	329.601	325.513	312.549	301.907	294.593	287.821	280.098	269.928	258.295	247.748	237.99	229.114	220.553	211.838	203.036
Nicaragua	Nicaragua	M	20_24	299.585	307.099	300.937	302.067	315.163	323.708	319.906	307.255	296.876	289.782	283.193	275.632	265.604	254.087	243.636	233.955	225.147	216.647	207.978
Nicaragua	Nicaragua	M	25_29	268.5	284.279	294.425	290.79	295.576	308.848	317.626	314.148	301.858	291.779	284.926	278.549	271.163	261.291	249.909	239.567	229.981	221.253	212.822
Nicaragua	Nicaragua	M	30_34	216.672	255.52	273.325	285.282	284.602	289.664	303.128	312.154	309.023	297.113	287.348	280.746	274.577	267.369	257.66	246.422	236.202	226.719	218.08
Nicaragua	Nicaragua	M	35_39	171.732	206.605	246.411	265.316	279.185	278.896	284.269	297.944	307.245	304.486	292.984	283.555	277.213	271.262	264.243	254.71	243.635	233.553	224.19
Nicaragua	Nicaragua	M	40_44	136.532	163.922	199.14	239.122	259.188	273.237	273.392	279.106	293.016	302.607	300.25	289.18	280.102	274.033	268.309	261.501	252.168	241.275	231.349
Nicaragua	Nicaragua	M	45_49	117.156	129.79	157.274	192.385	232.626	252.715	266.974	267.621	273.714	287.869	297.767	295.845	285.245	276.541	270.767	265.3	258.73	249.622	238.944
Nicaragua	Nicaragua	M	5_9	329.21	334.973	338.768	332.341	319.095	308.215	300.713	293.778	285.913	275.617	263.876	253.243	243.421	234.488	225.883	217.126	208.294	199.885	191.741
Nicaragua	Nicaragua	M	50_54	102.111	111.07	123.835	150.988	185.866	225.414	245.526	260.016	261.236	267.762	282.185	292.431	290.987	280.916	272.642	267.208	262.047	255.762	246.928
Nicaragua	Nicaragua	M	55_59	77.931	96.244	105.123	117.756	144.312	178.281	216.951	237.059	251.81	253.712	260.75	275.484	286.098	285.192	275.748	267.989	262.976	258.189	252.256
Nicaragua	Nicaragua	M	60_64	46.692	72.428	89.687	98.424	110.748	136.321	169.129	206.672	226.732	241.778	244.505	252.151	267.183	278.166	277.892	269.197	262.077	257.58	253.251
Nicaragua	Nicaragua	M	65_69	42.032	42.075	65.436	81.585	90.08	101.967	126.245	157.527	193.566	213.512	228.879	232.593	240.875	256.135	267.484	267.932	260.184	253.859	250.005
Nicaragua	Nicaragua	M	70_74	32.279	35.935	36.235	56.91	71.541	79.631	90.854	113.372	142.555	176.509	196.149	211.738	216.467	225.301	240.627	252.231	253.532	246.97	241.651
Nicaragua	Nicaragua	M	75_79	21.876	25.464	28.777	29.424	46.707	59.338	66.742	76.959	97.047	123.329	154.318	173.204	188.583	194.184	203.378	218.381	230.054	232.277	227.187
Nicaragua	Nicaragua	M	80_84	12.221	14.955	17.719	20.439	21.222	34.207	44.125	50.417	59.056	75.679	97.75	124.226	141.32	155.624	161.843	170.962	185.039	196.334	199.539
Nicaragua	Nicaragua	M	85_89	5.354	6.666	8.286	10.109	11.907	12.621	20.774	27.395	32.009	38.386	50.398	66.646	86.469	100.115	111.971	118.025	126.262	138.241	148.244
Nicaragua	Nicaragua	M	90_94	1.617	2.178	2.736	3.526	4.398	5.299	5.751	9.715	13.162	15.84	19.608	26.573	36.149	48.059	56.874	64.84	69.605	75.727	84.222
Nicaragua	Nicaragua	M	95_99	0.342	0.473	0.641	0.836	1.093	1.386	1.703	1.89	3.274	4.572	5.698	7.309	10.239	14.336	19.568	23.705	27.643	30.313	33.65
Nicaragua	Nicaragua	M	Total edades	2869.08	3067.18	3264.85	3453.56	3642.67	3814.32	3967.67	4100.94	4211.51	4297.67	4359.62	4396.75	4408.6	4395.82	4360.86	4306.7	4236.92	4153.26	4057.73
Panama	Panamá	F	0_4	180.139	188.508	190.263	192.923	193.441	192.72	190.885	188.462	185.805	181.875	178.676	175.003	171.273	167.615	163.883	159.997	156.715	153.256	149.865
Panama	Panamá	F	10_14	167.7	172.604	180.822	188.826	190.223	192.776	193.234	192.499	190.671	188.292	185.678	181.788	178.627	174.986	171.283	167.651	163.941	160.077	156.815
Panama	Panamá	F	100 y más	0.223	0.39	0.637	0.946	1.307	1.74	2.261	2.895	3.697	4.797	6.248	8.011	9.992	12.201	14.326	16.402	18.801	21.321	24.415
Panama	Panamá	F	15_19	158.081	168.926	175.437	182.603	189.819	190.928	193.26	193.597	192.784	190.974	188.613	186.017	182.142	178.996	175.367	171.674	168.053	164.356	160.498
Panama	Panamá	F	20_24	152.582	159.556	172.474	177.627	183.787	190.628	191.464	193.64	193.876	193.094	191.311	188.978	186.405	182.557	179.431	175.822	172.148	168.541	164.858
Panama	Panamá	F	25_29	145.248	154.118	163.39	174.868	178.848	184.596	191.122	191.791	193.866	194.139	193.394	191.648	189.344	186.805	182.986	179.89	176.304	172.653	169.07
Panama	Panamá	F	30_34	140.263	146.652	157.818	165.663	175.945	179.527	184.966	191.317	191.898	194.012	194.327	193.622	191.918	189.654	187.151	183.369	180.303	176.749	173.122
Panama	Panamá	F	35_39	133.021	141.38	149.904	159.733	166.487	176.376	179.687	184.974	191.229	191.86	194.02	194.382	193.724	192.067	189.852	187.39	183.649	180.62	177.1
Panama	Panamá	F	40_44	119.474	133.704	143.892	151.271	160.145	166.58	176.212	179.411	184.626	190.919	191.61	193.82	194.238	193.635	192.035	189.874	187.462	183.772	180.787
Panama	Panamá	F	45_49	103.908	119.271	134.387	144.038	150.86	159.537	165.842	175.393	178.585	183.849	190.185	190.945	193.22	193.705	193.173	191.641	189.547	187.198	183.571
Panama	Panamá	F	5_9	172.108	179.615	188.074	189.842	192.52	193.074	192.389	190.588	188.196	185.568	181.667	178.493	174.844	171.134	167.494	163.778	159.905	156.638	153.187
Panama	Panamá	F	50_54	86.22	102.647	118.129	132.992	142.52	149.332	157.991	164.323	173.88	177.15	182.476	188.866	189.72	192.076	192.651	192.211	190.771	188.765	186.498
Panama	Panamá	F	55_59	69.171	84.457	100.706	115.997	130.704	140.224	147.094	155.778	162.171	171.756	175.134	180.546	187.012	187.999	190.467	191.166	190.851	189.534	187.649
Panama	Panamá	F	60_64	54.645	67.034	82.042	97.96	112.994	127.54	137.066	143.998	152.715	159.201	168.828	172.362	177.898	184.475	185.651	188.28	189.153	189.011	187.873
Panama	Panamá	F	65_69	43.149	52.038	64.068	78.589	94.052	108.77	123.088	132.586	139.595	148.35	154.958	164.641	168.39	174.099	180.838	182.274	185.125	186.248	186.356
Panama	Panamá	F	70_74	32.989	39.948	48.444	59.861	73.681	88.516	102.753	116.674	126.083	133.159	141.932	148.678	158.399	162.429	168.364	175.3	177.096	180.259	181.728
Panama	Panamá	F	75_79	23.697	29.189	35.646	43.476	53.985	66.807	80.676	94.107	107.362	116.54	123.62	132.324	139.177	148.865	153.245	159.426	166.579	168.859	172.433
Panama	Panamá	F	80_84	15.634	19.509	24.336	29.972	36.795	46.006	57.318	69.675	81.8	93.901	102.561	109.452	117.85	124.676	134.129	138.84	145.223	152.538	155.415
Panama	Panamá	F	85_89	8.929	11.375	14.602	18.433	22.879	28.312	35.687	44.827	54.941	65.027	75.265	82.892	89.192	96.829	103.304	112.045	116.926	123.285	130.519
Panama	Panamá	F	90_94	4.032	5.403	7.197	9.381	11.937	14.941	18.654	23.738	30.116	37.285	44.601	52.188	58.116	63.248	69.486	75	82.314	86.931	92.755
Panama	Panamá	F	95_99	1.242	1.834	2.62	3.556	4.669	5.993	7.573	9.561	12.312	15.816	19.849	24.086	28.608	32.361	35.81	40.005	43.931	49.074	52.76
Panama	Panamá	F	Total edades	1812.45	1978.16	2154.89	2318.56	2467.6	2604.92	2729.22	2839.83	2936.21	3017.56	3084.95	3138.74	3180.09	3210.41	3230.93	3242.03	3244.8	3239.68	3227.27
Panama	Panamá	M	0_4	188.282	197.003	199.05	201.933	202.582	201.95	200.133	197.684	194.946	190.858	187.511	183.663	179.755	175.918	172.002	167.925	164.483	160.853	157.292
Panama	Panamá	M	10_14	173.701	179.528	188.589	196.935	198.683	201.509	202.154	201.552	199.769	197.386	194.707	190.671	187.367	183.559	179.689	175.884	171.996	167.946	164.525
Panama	Panamá	M	100 y más	0.19	0.313	0.468	0.647	0.842	1.061	1.329	1.672	2.115	2.737	3.581	4.605	5.736	6.954	8.054	9.094	10.199	11.331	12.755
Panama	Panamá	M	15_19	163.527	174.522	181.761	189.934	197.466	198.99	201.649	202.161	201.578	199.841	197.502	194.857	190.855	187.58	183.802	179.955	176.171	172.303	168.271
Panama	Panamá	M	20_24	157.304	163.838	176.589	182.704	189.889	197.157	198.542	201.047	201.674	201.203	199.564	197.314	194.75	190.824	187.616	183.897	180.107	176.374	172.553
Panama	Panamá	M	25_29	149.43	157.257	165.802	177.164	182.28	189.193	196.288	197.564	200.18	200.952	200.607	199.09	196.951	194.49	190.662	187.541	183.903	180.188	176.522
Panama	Panamá	M	30_34	142.515	149.501	159.313	166.54	176.818	181.669	188.437	195.328	196.706	199.444	200.333	200.097	198.688	196.649	194.282	190.546	187.505	183.943	180.298
Panama	Panamá	M	35_39	134.034	142.681	151.56	160.098	166.349	176.307	180.99	187.666	194.525	196.018	198.844	199.824	199.68	198.359	196.408	194.121	190.464	187.494	183.997
Panama	Panamá	M	40_44	119.471	133.955	144.232	152.008	159.681	165.69	175.448	180.083	186.736	193.666	195.255	198.162	199.229	199.172	197.936	196.068	193.86	190.283	187.384
Panama	Panamá	M	45_49	103.106	118.495	133.884	143.447	150.715	158.255	164.21	173.931	178.612	185.343	192.337	194.033	197.03	198.192	198.234	197.1	195.33	193.216	189.733
Panama	Panamá	M	5_9	179.212	187.635	196.392	198.472	201.399	202.111	201.539	199.773	197.367	194.667	190.614	187.296	183.475	179.591	175.775	171.876	167.816	164.389	160.771
Panama	Panamá	M	50_54	84.482	100.871	116.515	131.372	140.815	148.119	155.717	161.775	171.538	176.342	183.153	190.222	192.048	195.157	196.446	196.617	195.613	193.974	191.985
Panama	Panamá	M	55_59	66.699	81.547	97.629	112.946	127.599	137.06	144.472	152.182	158.379	168.197	173.135	180.04	187.199	189.198	192.453	193.911	194.256	193.436	191.974
Panama	Panamá	M	60_64	52.101	63.274	77.685	93.226	108.147	122.552	132.04	139.585	147.416	153.769	163.617	168.719	175.74	183.013	185.241	188.692	190.377	190.967	190.395
Panama	Panamá	M	65_69	40.465	48.151	58.837	72.505	87.355	101.785	115.854	125.355	133.023	140.955	147.438	157.284	162.581	169.728	177.132	179.655	183.361	185.351	186.261
Panama	Panamá	M	70_74	30.124	35.958	43.175	53.061	65.742	79.689	93.431	106.989	116.386	124.089	132.001	138.574	148.329	153.812	161.065	168.58	171.458	175.477	177.844
Panama	Panamá	M	75_79	20.931	25.243	30.543	36.976	45.759	57.155	69.863	82.59	95.276	104.32	111.82	119.545	126.082	135.558	141.168	148.433	155.975	159.266	163.613
Panama	Panamá	M	80_84	13.25	16.103	19.68	24.14	29.497	36.878	46.561	57.529	68.672	79.898	88.095	95.047	102.245	108.481	117.31	122.857	129.892	137.26	140.908
Panama	Panamá	M	85_89	7.252	8.981	11.13	13.843	17.127	21.147	26.753	34.2	42.744	51.547	60.47	67.202	73.059	79.182	84.636	92.202	97.273	103.633	110.325
Panama	Panamá	M	90_94	3.186	4.095	5.213	6.597	8.246	10.286	12.843	16.453	21.289	26.901	32.727	38.724	43.403	47.595	52.043	56.136	61.721	65.767	70.757
Panama	Panamá	M	95_99	0.974	1.381	1.833	2.393	3.023	3.792	4.766	6.017	7.8	10.196	12.995	15.944	19.035	21.537	23.856	26.367	28.763	32.028	34.562
Panama	Panamá	M	Total edades	1830.24	1990.33	2159.88	2316.94	2460.01	2592.36	2713.02	2821.14	2916.73	2998.33	3066.31	3120.91	3163.24	3194.55	3215.81	3227.46	3230.52	3225.48	3212.72
Paraguay	Paraguay	F	0_4	335.735	335.619	342.455	341.648	334.19	324.938	316.564	308.526	300.16	290.514	279.35	268.929	258.46	248.624	239.635	230.093	220.792	212.321	204.198
Paraguay	Paraguay	F	10_14	341.544	325.924	331.084	331.434	338.596	338.154	330.913	321.797	313.541	305.604	297.328	287.768	276.685	266.327	255.924	246.137	237.2	227.695	218.434
Paraguay	Paraguay	F	100 y más	0.089	0.136	0.217	0.321	0.44	0.503	0.655	0.815	1.057	1.42	1.748	2.12	2.528	2.935	3.894	5.355	6.874	8.261	9.642
Paraguay	Paraguay	F	15_19	329.209	337.332	322.314	327.691	328.325	335.781	335.401	328.228	319.178	310.985	303.103	294.875	285.364	274.319	264.005	253.635	243.878	234.967	225.488
Paraguay	Paraguay	F	20_24	308.116	322.371	331.345	316.773	322.588	323.702	331.223	330.932	323.871	314.927	306.833	299.038	290.894	281.459	270.491	260.239	249.927	240.218	231.352
Paraguay	Paraguay	F	25_29	269.03	299.684	314.954	324.325	310.396	316.77	317.987	325.579	325.397	318.47	309.656	301.683	293.997	285.954	276.615	265.738	255.566	245.325	235.68
Paraguay	Paraguay	F	30_34	214.262	259.804	291.441	307.097	317.016	303.842	310.296	311.627	319.297	319.233	312.45	303.786	295.943	288.38	280.448	271.215	260.437	250.351	240.191
Paraguay	Paraguay	F	35_39	170.44	204.913	251.276	283.154	299.32	309.848	296.909	303.453	304.905	312.661	312.731	306.112	297.607	289.907	282.478	274.668	265.55	254.884	244.897
Paraguay	Paraguay	F	40_44	157.669	163.333	198.323	244.577	276.63	293.18	303.77	291.097	297.739	299.331	307.182	307.399	300.96	292.632	285.096	277.813	270.144	261.156	250.615
Paraguay	Paraguay	F	45_49	140.499	150.608	157.051	191.91	238.01	270.17	286.706	297.372	285.025	291.784	293.545	301.504	301.899	295.671	287.561	280.222	273.117	265.616	256.792
Paraguay	Paraguay	F	5_9	328.944	333.719	333.884	340.846	340.19	332.882	323.707	315.397	307.414	299.095	289.496	278.374	267.986	257.552	247.742	238.781	229.26	219.979	211.524
Paraguay	Paraguay	F	50_54	120.72	133.131	143.862	150.536	185.16	230.915	262.742	279.265	290.031	278.14	285.064	287.056	295.164	295.789	289.863	282.047	274.978	268.118	260.848
Paraguay	Paraguay	F	55_59	103.335	115.124	127.663	138.312	145.122	179.126	223.96	255.336	271.835	282.744	271.483	278.631	280.937	289.243	290.193	284.673	277.26	270.554	264.033
Paraguay	Paraguay	F	60_64	77.822	97.531	109.266	121.506	132.031	138.915	171.942	215.544	246.299	262.764	273.86	263.424	270.861	273.568	282.142	283.514	278.532	271.652	265.432
Paraguay	Paraguay	F	65_69	58.933	71.96	90.78	102.032	113.837	124.104	130.973	162.627	204.486	234.345	250.719	262.014	252.681	260.457	263.702	272.594	274.53	270.266	264.116
Paraguay	Paraguay	F	70_74	45.654	52.889	65.078	82.424	92.974	104.104	113.907	120.654	150.352	189.736	218.234	234.304	245.711	237.743	245.871	249.715	258.93	261.527	258.188
Paraguay	Paraguay	F	75_79	31.03	39.026	45.692	56.527	71.857	81.367	91.477	100.518	106.918	133.818	169.63	195.973	211.338	222.576	216.302	224.635	229.101	238.5	241.83
Paraguay	Paraguay	F	80_84	22.406	23.268	29.825	35.23	43.852	56.105	63.964	72.427	80.153	85.897	108.339	138.383	161.107	175.044	185.772	181.869	190.275	195.432	204.87
Paraguay	Paraguay	F	85_89	10.429	13.192	14.179	18.432	22.001	27.687	35.838	41.363	47.414	53.153	57.722	73.771	95.501	112.652	124.061	133.395	132.321	140.197	145.81
Paraguay	Paraguay	F	90_94	3.414	4.527	6.031	6.601	8.683	10.498	13.397	17.608	20.638	24.053	27.438	30.333	39.484	52.056	62.591	70.234	76.977	77.797	83.988
Paraguay	Paraguay	F	95_99	0.708	1.014	1.45	1.966	2.171	2.889	3.539	4.586	6.123	7.309	8.686	10.112	11.424	15.205	20.529	25.276	29.076	32.664	33.853
Paraguay	Paraguay	F	Total edades	3069.99	3285.11	3508.17	3723.34	3923.39	4105.48	4265.87	4404.75	4521.83	4615.98	4684.6	4725.59	4736.53	4718.09	4674.91	4611.85	4534.73	4447.48	4351.78
Paraguay	Paraguay	M	0_4	350.812	351.103	358.637	357.641	349.782	340.083	331.354	323.016	314.343	304.342	292.748	281.933	271.044	260.808	251.443	241.485	231.765	222.869	214.347
Paraguay	Paraguay	M	10_14	357.317	341.053	345.842	346.636	354.449	353.82	346.238	336.713	328.152	319.962	311.429	301.559	290.09	279.38	268.584	258.427	249.124	239.218	229.547
Paraguay	Paraguay	M	100 y más	0.04	0.066	0.104	0.15	0.198	0.224	0.287	0.348	0.441	0.574	0.679	0.796	0.934	1.101	1.508	2.132	2.829	3.55	4.349
Paraguay	Paraguay	M	15_19	343.917	353.295	337.038	342.044	343.123	351.23	350.687	343.211	333.794	325.332	317.236	308.789	299.003	287.611	276.968	266.233	256.124	246.865	236.996
Paraguay	Paraguay	M	20_24	321.718	337.163	346.443	330.683	336.111	337.692	345.901	345.531	338.265	329.058	320.795	312.881	304.607	294.986	283.743	273.229	262.61	252.6	243.425
Paraguay	Paraguay	M	25_29	281.603	313.067	328.301	337.936	322.946	328.967	330.738	339.086	338.937	331.946	323.02	315.014	307.337	299.282	289.863	278.808	268.463	257.984	248.095
Paraguay	Paraguay	M	30_34	225.417	272.661	303.627	319.168	329.344	315.226	321.386	323.357	331.847	331.92	325.204	316.554	308.796	301.348	293.504	284.28	273.407	263.214	252.87
Paraguay	Paraguay	M	35_39	178.295	216.359	262.782	293.903	309.956	320.795	307.024	313.328	315.484	324.114	324.404	317.952	309.564	302.043	294.807	287.159	278.123	267.412	257.365
Paraguay	Paraguay	M	40_44	162.556	171.258	208.611	254.749	285.977	302.422	313.338	299.964	306.418	308.786	317.571	318.102	311.936	303.828	296.56	289.559	282.122	273.281	262.748
Paraguay	Paraguay	M	45_49	145.155	155.24	163.653	200.644	246.419	277.665	294.079	305.102	292.221	298.875	301.515	310.496	311.322	305.514	297.763	290.813	284.104	276.928	268.332
Paraguay	Paraguay	M	5_9	343.459	348.294	348.935	356.589	355.762	348.102	338.503	329.873	321.62	313.029	303.101	291.579	280.822	269.986	259.793	250.462	240.529	230.836	221.963
Paraguay	Paraguay	M	50_54	126.025	137.204	146.953	155.49	191.948	237.069	267.817	284.193	295.341	283.149	290.066	293.072	302.305	303.528	298.203	290.928	284.413	278.084	271.254
Paraguay	Paraguay	M	55_59	108.003	119.076	129.886	139.516	148.068	183.558	227.364	257.442	273.716	285.003	273.672	280.91	284.359	293.895	295.614	290.905	284.25	278.272	272.425
Paraguay	Paraguay	M	60_64	80.154	100.514	111.11	121.52	130.87	139.274	173.148	215.088	244.187	260.32	271.795	261.68	269.361	273.433	283.397	285.821	281.989	276.175	270.941
Paraguay	Paraguay	M	65_69	58.214	72.295	91.006	100.897	110.669	119.559	127.627	159.226	198.503	226.223	242.127	253.835	245.413	253.692	258.611	269.144	272.541	269.871	265.186
Paraguay	Paraguay	M	70_74	42.406	50.026	62.432	78.9	87.767	96.617	104.783	112.349	140.807	176.44	202.165	217.6	229.482	223.22	232.151	238.078	249.244	253.756	252.507
Paraguay	Paraguay	M	75_79	26.425	34.153	40.523	50.843	64.457	71.964	79.543	86.688	93.435	117.823	148.629	171.523	186.06	197.821	194.013	203.45	210.371	221.914	227.505
Paraguay	Paraguay	M	80_84	16.945	18.421	24.038	28.747	36.224	46.161	51.834	57.698	63.36	68.919	87.781	111.936	130.734	143.619	154.685	153.712	163.328	170.96	182.384
Paraguay	Paraguay	M	85_89	7.125	9.044	10.018	13.228	15.929	20.234	26.015	29.531	33.262	37.047	40.928	53.017	68.898	82.115	92.111	101.351	102.916	111.599	119.038
Paraguay	Paraguay	M	90_94	2.067	2.791	3.639	4.09	5.425	6.571	8.409	10.92	12.539	14.339	16.249	18.308	24.272	32.364	39.636	45.75	51.85	54.164	60.32
Paraguay	Paraguay	M	95_99	0.376	0.558	0.782	1.033	1.156	1.533	1.859	2.39	3.126	3.631	4.213	4.864	5.612	7.653	10.524	13.333	15.956	18.74	20.255
Paraguay	Paraguay	M	Total edades	3178.03	3403.64	3624.36	3834.41	4026.58	4198.77	4347.93	4475.05	4579.8	4660.83	4715.33	4742.4	4741.95	4717.23	4673.48	4615.06	4546.06	4468.29	4381.85
Peru	Perú	F	0_4	1478.5	1369.81	1383.4	1373.59	1312.89	1255.72	1211.86	1183.25	1160.33	1130.15	1092.12	1053.4	1013.6	983.155	956.343	931.393	903.849	876.025	849.3
Peru	Perú	F	10_14	1404.57	1361.38	1370.5	1292.41	1369.31	1365.34	1306.72	1250.8	1207.79	1179.54	1156.88	1126.97	1089.16	1050.65	1011.02	980.713	954.027	929.185	901.735
Peru	Perú	F	100 y más	0.284	0.555	1.091	2.024	3.251	5.018	6.712	9.005	12.026	17.224	22.593	29.978	39.028	49.09	61.605	75.955	91.955	110.242	125.329
Peru	Perú	F	15_19	1368.98	1338.19	1256.81	1355.17	1285.04	1364.92	1361.41	1304	1248.27	1205.41	1177.26	1154.71	1124.89	1087.18	1048.73	1009.17	978.921	952.283	927.476
Peru	Perú	F	20_24	1286.67	1315.87	1399.12	1236.31	1345.22	1279.15	1359.67	1357.51	1300.38	1244.91	1202.25	1174.27	1151.86	1122.17	1084.59	1046.24	1006.78	976.623	950.059
Peru	Perú	F	25_29	1196.54	1222.59	1406.34	1375.15	1224.75	1337.66	1272.78	1354.62	1352.78	1296.02	1240.88	1198.49	1170.73	1148.5	1118.99	1081.58	1043.39	1004.06	974.023
Peru	Perú	F	30_34	1101.55	1141.31	1320.41	1380.63	1361.61	1216.29	1329.87	1266.85	1348.81	1347.32	1291.03	1236.3	1194.24	1166.75	1144.76	1115.46	1078.28	1040.27	1001.12
Peru	Perú	F	35_39	1018.5	1077.17	1228.71	1293.63	1365.42	1351.03	1207.59	1322.38	1260.09	1342.18	1341.12	1285.37	1231.13	1189.46	1162.29	1140.59	1111.57	1074.65	1036.87
Peru	Perú	F	40_44	915.354	1008.45	1120.27	1202.04	1277.54	1353.17	1340.18	1199.21	1313.98	1252.52	1334.73	1334.15	1279.05	1225.36	1184.17	1157.38	1136.03	1107.33	1070.72
Peru	Perú	F	45_49	793.042	899.237	997.909	1094	1184.73	1263.54	1339.96	1328.84	1189.62	1304.3	1243.84	1326.18	1326.17	1271.85	1218.87	1178.25	1151.94	1131.01	1102.73
Peru	Perú	F	5_9	1398.27	1454.21	1302.68	1374.45	1368.52	1309.47	1252.75	1209.58	1181.2	1158.45	1128.43	1090.54	1051.95	1012.26	981.896	955.16	930.282	902.797	875.021
Peru	Perú	F	50_54	658.231	776.659	892.086	972.779	1075.4	1168.46	1247.83	1325.24	1315.26	1178.19	1292.73	1233.53	1316.01	1316.71	1263.38	1211.27	1171.4	1145.71	1125.32
Peru	Perú	F	55_59	545.952	639.479	763.847	866.325	951.928	1055.94	1149.23	1229.32	1307.07	1298.51	1164.17	1278.52	1220.92	1303.59	1305.21	1253.13	1202.17	1163.26	1138.35
Peru	Perú	F	60_64	410.132	530.973	630.354	735.136	840.177	926.741	1031.34	1124.5	1204.91	1283.1	1276.5	1145.95	1260.08	1204.71	1287.67	1290.58	1240.26	1190.89	1153.32
Peru	Perú	F	65_69	331.109	395.442	527.783	597.725	702.569	806.693	893.331	996.914	1089.8	1170.45	1249.1	1245.19	1119.96	1233.68	1181.41	1264.73	1269.42	1221.59	1174.49
Peru	Perú	F	70_74	262.08	313.14	379.331	486.83	555.996	657.543	759.049	844.206	945.941	1037.88	1118.45	1197.43	1197.25	1079.85	1192.6	1144.88	1228.48	1235.73	1191.65
Peru	Perú	F	75_79	190.816	232.888	279.578	332.213	430.834	496.353	591.637	687.691	769.866	867.759	957.314	1037.01	1115.68	1120.62	1015.1	1125.67	1084.82	1168.3	1179.32
Peru	Perú	F	80_84	119.035	157.02	184.203	223.363	269.12	353.481	412.033	496.395	582.937	658.72	748.979	833.217	909.796	986.18	997.622	909.842	1015.55	984.765	1066.92
Peru	Perú	F	85_89	54.934	73.411	103.41	124.32	153.767	188.803	252.431	299.161	366.295	436.631	500.416	576.842	650.259	719.012	788.817	807.316	744.624	840.174	823.353
Peru	Perú	F	90_94	16.191	24.688	36.747	53.507	66.062	83.855	105.556	144.51	175.354	219.521	267.31	312.87	368.141	423.307	477.159	533.437	556.113	522.198	599.716
Peru	Perú	F	95_99	3.03	4.895	8.661	13.366	20.049	25.503	33.34	43.199	60.919	76.062	97.934	122.671	147.681	178.648	211.115	244.534	280.876	300.739	290.054
Peru	Perú	F	Total edades	14553.8	15337.4	16593.2	17385	18164.2	18864.7	19465.3	19977.2	20393.6	20704.8	20904.1	20993.6	20977.6	20872.7	20693.3	20457.3	20180.7	19877.8	19556.9
Peru	Perú	M	0_4	1525.95	1430.07	1449.87	1438.4	1376.21	1316.83	1271.45	1241.88	1218.17	1186.74	1146.82	1106.16	1064.38	1032.4	1004.26	978.074	949.151	919.937	891.859
Peru	Perú	M	10_14	1469.89	1430.9	1325.56	1298.43	1433.76	1428.53	1369.21	1311.2	1266.95	1237.88	1214.55	1183.46	1143.8	1103.39	1061.79	1029.98	1001.99	975.915	947.098
Peru	Perú	M	100 y más	0.116	0.217	0.395	0.694	1.248	1.882	2.75	3.501	4.806	7.152	9.965	13.968	19.107	25.517	32.776	41.1	48.875	54.939	55.996
Peru	Perú	M	15_19	1524.4	1389.83	1181.73	1309.67	1290.25	1428.16	1424.14	1365.91	1308.31	1264.37	1235.54	1212.4	1181.45	1141.94	1101.65	1060.15	1028.44	1000.51	974.507
Peru	Perú	M	20_24	1374.73	1402.4	1208.97	1159.15	1296.14	1280.82	1419.07	1416.99	1359.68	1302.84	1259.47	1231.06	1208.27	1177.62	1138.39	1098.34	1057.05	1025.53	997.765
Peru	Perú	M	25_29	1202.25	1247.84	1361.35	1181.98	1143.45	1283.89	1269.95	1409.62	1408.52	1352.29	1296.3	1253.61	1225.69	1203.31	1173.04	1134.16	1094.44	1053.43	1022.16
Peru	Perú	M	30_34	1071.67	1146.86	1372.97	1331.55	1164.93	1131.23	1272.02	1260.34	1400.2	1400	1344.77	1289.61	1247.54	1220.13	1198.15	1168.29	1129.79	1090.41	1049.7
Peru	Perú	M	35_39	965.149	1028.71	1309.07	1342.46	1312.39	1151.84	1119.94	1261.73	1251.1	1391.07	1391.67	1337.33	1282.94	1241.48	1214.54	1192.98	1163.52	1125.41	1086.38
Peru	Perú	M	40_44	843.921	926.046	1180.56	1277.38	1320.68	1295.55	1138.36	1108.81	1250.56	1241.03	1381	1382.4	1329.04	1275.48	1234.69	1208.31	1187.22	1158.24	1120.59
Peru	Perú	M	45_49	740.17	812.557	1047.92	1147.9	1252.5	1299.66	1277.05	1124.12	1096.2	1237.8	1229.47	1369.3	1371.58	1319.33	1266.75	1226.78	1201.08	1180.61	1152.21
Peru	Perú	M	5_9	1458.73	1510.34	1309.45	1439.66	1432.33	1372.03	1313.31	1268.79	1239.53	1216.05	1184.84	1145.08	1104.58	1062.91	1031.04	1002.99	976.877	948.02	918.868
Peru	Perú	M	50_54	605.898	704.512	900.044	1013.93	1119.52	1226.23	1274.91	1255.59	1106.89	1080.93	1222.16	1215.18	1354.69	1358	1307.13	1255.81	1216.89	1192.07	1172.39
Peru	Perú	M	55_59	495.21	586.03	757.902	863.06	980.126	1086.87	1193.77	1244.72	1228.62	1085.23	1061.6	1202.14	1196.75	1335.67	1340.22	1291.16	1241.51	1204.02	1180.38
Peru	Perú	M	60_64	369.151	487.149	617.118	716.646	823.003	939.479	1045.71	1153.03	1206.2	1194.11	1057.33	1036.47	1175.83	1172.36	1310.29	1316.45	1269.8	1222.41	1186.83
Peru	Perú	M	65_69	297.174	359.002	501.384	570.764	668.923	773.186	887.873	993.225	1100.4	1156.14	1148.77	1020.29	1002.71	1140.05	1138.88	1275.21	1283.46	1240.11	1195.79
Peru	Perú	M	70_74	227.731	275.296	352.748	443.266	510.351	603.743	704.025	814.961	918.702	1024.95	1083.24	1081.59	964.543	951.241	1084.82	1086.86	1220.36	1231.61	1193.11
Peru	Perú	M	75_79	159.623	202.698	243.752	288.752	368.413	430.094	515.651	609.037	713.735	813.648	916.417	976.17	981.082	879.827	871.945	999.047	1005.41	1133.92	1149.23
Peru	Perú	M	80_84	98.192	125.197	161.173	176.811	213.681	277.997	330.825	404.221	486.353	579.752	670.633	764.548	822.686	834.066	753.704	752.446	868.251	879.971	999.219
Peru	Perú	M	85_89	33.884	52.703	71.136	94.726	106.743	132.537	177.204	216.812	272.36	336.308	410.053	483.405	559.963	610.96	627.016	573.365	579.06	676.02	692.952
Peru	Perú	M	90_94	8.657	12.832	21.842	30.781	42.333	49.323	63.411	87.934	111.709	145.47	185.481	232.398	280.405	331.531	368.378	384.907	358.266	368.439	437.865
Peru	Perú	M	95_99	1.405	2.181	3.646	6.493	9.429	13.399	16.187	21.663	31.37	41.599	56.352	74.339	95.922	118.827	143.877	163.74	175.256	167.267	176.398
Peru	Perú	M	Total edades	14473.9	15133.4	16378.6	17132.5	17866.4	18523.3	19086.8	19574.1	19980.4	20295.4	20506.4	20610.9	20613	20536	20403.3	20240.2	20056.7	19848.8	19601.3
Puerto Rico	Puerto Rico	F	0_4	110.833	82.368	40.738	48.933	53.334	53.837	48.784	42.599	37.801	34.456	33.417	32.963	31.583	29.136	26.533	24.408	22.985	22.053	21.074
Puerto Rico	Puerto Rico	F	10_14	128.146	114.152	102.138	76.853	42.602	48.582	50.558	51.813	47.265	41.084	36.29	32.947	31.907	31.455	30.079	27.63	25.029	22.904	21.483
Puerto Rico	Puerto Rico	F	100 y más	0.731	0.984	1.228	1.527	1.738	2.184	2.767	3.572	4.81	5.464	6.538	7.324	8.185	8.705	8.923	8.964	8.762	8.931	9.431
Puerto Rico	Puerto Rico	F	15_19	141.241	114.008	85.717	107.874	79.707	42.524	48.517	50.509	51.767	47.22	41.042	36.249	32.91	31.869	31.419	30.043	27.595	24.995	22.871
Puerto Rico	Puerto Rico	F	20_24	134.82	116.55	64.465	95.664	112.759	76.511	40.155	46.917	48.912	50.173	45.632	39.463	34.676	31.342	30.304	29.856	28.481	26.036	23.438
Puerto Rico	Puerto Rico	F	25_29	130.042	111.841	70.567	73.65	100.128	108.66	73.464	38.148	44.904	46.901	48.164	43.635	37.477	32.699	29.37	28.336	27.889	26.519	24.078
Puerto Rico	Puerto Rico	F	30_34	128.849	113.12	78.173	77.174	76.857	98.509	107.381	72.622	37.385	44.134	46.132	47.399	42.885	36.738	31.969	28.648	27.618	27.174	25.808
Puerto Rico	Puerto Rico	F	35_39	126.573	117.282	90.412	82.426	79.178	76.128	97.852	106.835	72.188	37.052	43.791	45.792	47.062	42.562	36.434	31.676	28.364	27.337	26.898
Puerto Rico	Puerto Rico	F	40_44	128.431	118.74	102.277	92.904	83.517	78.044	75.225	97.081	106.055	71.549	36.539	43.265	45.269	46.545	42.063	35.954	31.213	27.912	26.89
Puerto Rico	Puerto Rico	F	45_49	121.917	122.858	108.652	103.431	93.227	80.955	76.055	73.79	95.556	104.515	70.202	35.361	42.07	44.077	45.359	40.903	34.822	30.102	26.816
Puerto Rico	Puerto Rico	F	5_9	116.85	107.533	75.777	42.064	49.587	51.313	52.321	47.77	41.587	36.792	33.448	32.409	31.957	30.577	28.129	25.528	23.404	21.982	21.049
Puerto Rico	Puerto Rico	F	50_54	118.326	117.524	115.572	108.652	102.96	92.03	79.997	75.256	73.048	94.686	103.626	69.586	34.994	41.678	43.689	44.981	40.562	34.521	29.831
Puerto Rico	Puerto Rico	F	55_59	104.426	114.268	111.703	114.386	107.314	97.264	87.621	76.865	72.249	70.124	91.582	100.496	66.846	32.601	39.251	41.271	42.576	38.208	32.224
Puerto Rico	Puerto Rico	F	60_64	101.597	100.323	108.855	109.382	111.938	104.398	94.842	85.654	75.201	70.752	68.744	89.962	98.845	65.719	31.938	38.542	40.574	41.898	37.599
Puerto Rico	Puerto Rico	F	65_69	79.569	96.664	94.917	105.183	105.798	105.445	99.088	90.732	81.959	71.911	67.689	65.832	86.736	95.585	63.148	29.981	36.529	38.577	39.927
Puerto Rico	Puerto Rico	F	70_74	63.836	74.124	90.043	89.887	99.856	98.44	98.986	93.768	86.016	77.805	68.309	64.393	62.745	83.208	92	60.52	28.199	34.663	36.732
Puerto Rico	Puerto Rico	F	75_79	49.403	57.03	66.375	81.994	82.266	90.269	89.825	91.176	86.738	79.864	72.479	63.797	60.331	58.983	78.743	87.44	57.433	26.425	32.756
Puerto Rico	Puerto Rico	F	80_84	34.737	40.778	47.347	56.187	70.004	69.779	77.592	78.11	79.917	76.575	70.978	64.809	57.364	54.562	53.649	72.22	80.696	53.105	24.274
Puerto Rico	Puerto Rico	F	85_89	24.341	25.068	29.891	35.234	42.412	53.574	54.102	60.936	62.104	64.304	62.338	58.429	53.936	48.242	46.343	46.017	62.532	70.511	46.81
Puerto Rico	Puerto Rico	F	90_94	11.962	13.955	14.732	17.942	21.576	26.487	34.096	35.086	40.248	41.762	44.019	43.412	41.387	38.841	35.295	34.45	34.741	47.928	54.841
Puerto Rico	Puerto Rico	F	95_99	4.074	4.749	5.743	6.229	7.786	9.611	12.103	15.981	16.87	19.842	21.116	22.813	23.062	22.53	21.65	20.155	20.143	20.797	29.365
Puerto Rico	Puerto Rico	F	Total edades	1860.7	1763.92	1505.32	1527.58	1524.54	1464.54	1401.33	1335.22	1262.58	1186.96	1112.08	1040.34	972.227	907.654	846.288	787.523	730.147	672.578	614.195
Puerto Rico	Puerto Rico	M	0_4	116.605	86.868	43.553	51.277	55.999	56.672	51.353	44.841	39.794	36.276	35.184	34.707	33.258	30.682	27.943	25.708	24.209	23.232	22.202
Puerto Rico	Puerto Rico	M	10_14	138.974	124.505	108.185	81.248	45.366	51.793	55.27	56.125	50.965	44.457	39.417	35.9	34.809	34.332	32.886	30.311	27.575	25.341	23.843
Puerto Rico	Puerto Rico	M	100 y más	0.341	0.368	0.432	0.468	0.562	0.716	0.929	1.302	1.74	1.906	2.424	2.724	3.107	3.439	3.679	3.799	3.941	4.207	4.94
Puerto Rico	Puerto Rico	M	15_19	144.057	125.994	98.626	113.255	83.752	44.857	51.393	54.987	55.844	50.692	44.193	39.158	35.646	34.558	34.084	32.641	30.066	27.334	25.101
Puerto Rico	Puerto Rico	M	20_24	136.538	120.229	79.018	107.496	117.392	79.362	41.661	49.194	52.787	53.656	48.531	42.06	37.049	33.551	32.471	32.004	30.568	28.004	25.281
Puerto Rico	Puerto Rico	M	25_29	127.118	113.197	74.703	87.397	111.187	112.35	75.689	39.307	46.81	50.403	51.286	46.202	39.771	34.791	31.317	30.249	29.788	28.365	25.814
Puerto Rico	Puerto Rico	M	30_34	124.047	109.091	78.418	80.861	90.079	108.376	110.082	74.208	38.087	45.562	49.153	50.046	45.001	38.614	33.667	30.216	29.158	28.706	27.293
Puerto Rico	Puerto Rico	M	35_39	116.333	110.976	84.514	82.342	82.452	88.571	106.951	108.877	73.317	37.474	44.915	48.501	49.406	44.404	38.062	33.149	29.722	28.678	28.236
Puerto Rico	Puerto Rico	M	40_44	113.157	106.874	93.794	86.637	82.981	80.422	86.829	105.376	107.342	72.131	36.605	44.007	47.583	48.499	43.547	37.258	32.385	28.988	27.957
Puerto Rico	Puerto Rico	M	45_49	105.272	105.811	94.521	94.319	86.34	80.291	78.222	84.983	103.371	105.382	70.613	35.486	42.835	46.401	47.33	42.44	36.22	31.399	28.037
Puerto Rico	Puerto Rico	M	5_9	127.073	113.274	80.256	44.872	51.925	55.374	56.2	51.035	44.525	39.482	35.964	34.873	34.397	32.95	30.372	27.635	25.401	23.902	22.926
Puerto Rico	Puerto Rico	M	50_54	101.723	98.969	96.17	93.626	92.908	85.065	79.127	77.058	83.781	101.949	104.019	69.837	35.25	42.526	46.076	47.024	42.217	36.09	31.337
Puerto Rico	Puerto Rico	M	55_59	83.482	95.493	90.739	93.767	91.107	86.664	80.099	75.334	73.431	80.102	97.979	100.119	66.718	32.839	40.024	43.553	44.526	39.829	33.824
Puerto Rico	Puerto Rico	M	60_64	83.996	77.365	87.461	86.924	89.872	87.856	83.72	77.469	73.031	71.332	77.935	95.433	97.667	65.264	32.297	39.361	42.865	43.873	39.319
Puerto Rico	Puerto Rico	M	65_69	67.553	76.578	69.792	82.025	81.8	83.278	82.107	78.846	73.125	69.085	67.636	74.143	91.163	93.515	62.361	30.535	37.448	40.922	41.975
Puerto Rico	Puerto Rico	M	70_74	49.529	59.646	67.547	63.557	75.128	73.478	75.758	75.509	72.782	67.701	64.143	62.993	69.358	85.753	88.242	58.696	28.338	35.057	38.49
Puerto Rico	Puerto Rico	M	75_79	36.399	41.15	49.716	58.192	55.344	65.246	64.568	67.279	67.49	65.424	61.167	58.227	57.447	63.587	79.058	81.712	54.435	26.178	32.601
Puerto Rico	Puerto Rico	M	80_84	24.195	27.121	30.854	38.818	46.192	44.106	52.932	53.1	55.894	56.589	55.327	52.128	49.987	49.678	55.403	69.421	72.22	48.336	23.253
Puerto Rico	Puerto Rico	M	85_89	13.984	15.238	17.47	20.427	26.371	32.149	31.304	38.192	38.882	41.494	42.561	42.122	40.148	38.937	39.124	44.106	55.831	58.683	39.664
Puerto Rico	Puerto Rico	M	90_94	6.827	6.684	7.533	8.953	10.828	14.44	18.077	18.004	22.423	23.27	25.302	26.412	26.583	25.762	25.397	25.935	29.693	38.181	40.744
Puerto Rico	Puerto Rico	M	95_99	1.935	2.162	2.216	2.609	3.229	4.066	5.605	7.223	7.386	9.433	10.036	11.173	11.932	12.286	12.182	12.287	12.825	15.02	19.747
Puerto Rico	Puerto Rico	M	Total edades	1719.14	1617.59	1355.52	1379.07	1380.81	1335.13	1287.88	1238.25	1182.81	1123.8	1064.39	1006.25	949.115	892.368	835.522	778.04	719.431	660.325	602.584
Dominican Republic	República Dominicana	F	0_4	484.728	491.565	491.041	472.569	451.267	432.626	416.437	400.793	382.564	364.359	347.048	329.873	314.65	299.277	285.321	271.332	257.712	244.982	232.387
Dominican Republic	República Dominicana	F	10_14	488.914	479.706	478.988	486.006	485.816	467.752	446.853	428.576	412.689	397.242	379.123	361.006	343.778	326.671	311.512	296.189	282.282	268.332	254.749
Dominican Republic	República Dominicana	F	100 y más	0.576	0.917	1.456	2.248	3.201	4.265	5.273	5.99	7.298	9.321	11.793	14.402	16.88	19.338	21.912	24.753	28.84	33.043	35.498
Dominican Republic	República Dominicana	F	15_19	490.767	479.173	470.057	469.641	477.065	477.405	459.895	439.539	421.681	405.853	390.456	372.391	354.317	337.128	320.057	304.929	289.632	275.746	261.819
Dominican Republic	República Dominicana	F	20_24	446.306	472.771	462.35	453.77	454.073	462.389	463.634	447.068	427.451	409.71	393.979	378.678	360.697	342.697	325.576	308.563	293.486	278.235	264.392
Dominican Republic	República Dominicana	F	25_29	389.812	429.249	456.26	446.388	438.56	439.755	448.922	451.043	435.23	415.798	398.219	382.628	367.451	349.588	331.692	314.668	297.739	282.738	267.549
Dominican Republic	República Dominicana	F	30_34	354.945	376.55	415.916	443.151	433.953	426.906	428.816	438.656	441.345	425.771	406.571	389.193	373.783	358.763	341.05	323.288	306.383	289.558	274.653
Dominican Republic	República Dominicana	F	35_39	323.464	344.78	366.422	405.776	433.279	424.737	418.31	420.768	431.013	433.875	418.563	399.624	382.468	367.249	352.404	334.857	317.25	300.477	283.775
Dominican Republic	República Dominicana	F	40_44	292.672	315.23	336.561	358.253	397.621	425.347	417.366	411.464	414.312	424.705	427.763	412.748	394.102	377.206	362.212	347.57	330.217	312.791	296.176
Dominican Republic	República Dominicana	F	45_49	259.19	285.11	307.628	328.93	350.729	390.032	417.887	410.464	405.046	408.154	418.725	422.024	407.382	389.104	372.535	357.824	343.442	326.339	309.146
Dominican Republic	República Dominicana	F	5_9	482.133	481.358	488.284	487.963	469.737	448.681	430.264	414.264	398.775	380.615	362.466	345.204	328.073	312.888	297.546	283.621	269.657	256.06	243.351
Dominican Republic	República Dominicana	F	50_54	217.75	251.607	277.336	299.721	321.051	342.926	382.044	409.953	403.125	398.168	401.601	412.386	415.99	401.815	384.01	367.859	353.513	339.463	322.688
Dominican Republic	República Dominicana	F	55_59	172.856	209.851	243.099	268.477	290.77	312.098	333.998	372.797	400.698	394.531	390.16	393.995	405.057	409.04	395.472	378.28	362.666	348.794	335.184
Dominican Republic	República Dominicana	F	60_64	130.319	163.871	199.918	232.22	257.219	279.343	300.614	322.484	360.801	388.618	383.353	379.776	384.171	395.609	400.113	387.393	371.039	356.173	342.966
Dominican Republic	República Dominicana	F	65_69	98.381	120.182	152.487	186.755	217.839	242.224	264.022	285.094	306.85	344.376	372.005	367.951	365.458	370.59	382.511	387.733	376.183	361.011	347.211
Dominican Republic	República Dominicana	F	70_74	80.73	87.068	107.76	137.49	169.348	198.594	221.945	243.069	263.693	285.058	321.273	348.434	345.941	344.832	350.873	363.368	369.488	359.558	346.068
Dominican Republic	República Dominicana	F	75_79	56.663	67.103	73.762	92	118.246	146.66	173.151	194.748	214.636	234.259	254.719	288.696	314.806	314.17	314.713	321.784	334.787	341.957	334.242
Dominican Republic	República Dominicana	F	80_84	33.56	42.979	52.296	58.073	73.025	94.62	118.307	140.762	159.571	177.22	194.886	213.468	243.7	267.618	268.896	271.193	279.104	292.261	300.457
Dominican Republic	República Dominicana	F	85_89	16.677	22.514	29.842	36.775	41.113	52.069	67.985	85.666	102.781	117.507	131.63	145.996	161.319	185.77	205.763	208.572	212.176	220.267	232.72
Dominican Republic	República Dominicana	F	90_94	6.641	9.566	13.464	18.112	22.372	25.1	31.94	41.928	53.187	64.281	74.071	83.667	93.627	104.41	121.378	135.803	139.058	142.956	150.073
Dominican Republic	República Dominicana	F	95_99	2.109	3.158	4.771	6.824	9.124	11.224	12.568	15.987	21.025	26.753	32.475	37.628	42.792	48.256	54.27	63.707	72.009	74.563	77.609
Dominican Republic	República Dominicana	F	Total edades	4829.19	5134.31	5429.7	5691.14	5915.41	6104.75	6260.23	6381.11	6463.77	6506.17	6510.88	6479.77	6416.44	6322.02	6199.82	6053.29	5886.66	5705.3	5512.71
Dominican Republic	República Dominicana	M	0_4	504.854	512.129	511.788	492.837	470.975	451.901	435.331	419.322	400.547	381.751	363.851	346.032	330.219	314.205	299.637	284.998	270.724	257.37	244.15
Dominican Republic	República Dominicana	M	10_14	505.98	498.389	498.257	505.703	505.769	487.348	466.007	447.398	431.234	415.509	396.922	378.279	360.511	342.809	327.077	311.131	296.617	282.029	267.799
Dominican Republic	República Dominicana	M	100 y más	0.388	0.606	0.943	1.404	1.897	2.361	2.715	2.886	3.323	4.084	5.013	5.978	6.989	8.213	9.658	11.519	13.541	16.002	17.772
Dominican Republic	República Dominicana	M	15_19	498.736	495.993	488.573	488.776	496.657	497.284	479.476	458.733	440.599	424.57	408.972	390.498	371.954	354.271	336.639	320.964	305.065	290.594	276.036
Dominican Republic	República Dominicana	M	20_24	447.403	478.577	477.213	470.472	471.561	480.454	482.146	465.518	445.741	427.962	412.245	396.914	378.691	360.36	342.86	325.379	309.825	294.031	279.649
Dominican Republic	República Dominicana	M	25_29	403.741	426.795	458.494	457.802	452.119	454.346	464.292	467.118	451.59	432.348	415.043	399.728	384.754	366.852	348.799	331.526	314.238	298.846	283.196
Dominican Republic	República Dominicana	M	30_34	357.611	386.513	409.657	441.42	441.623	437.037	440.249	451.097	454.769	439.839	421.173	404.367	389.475	374.871	357.305	339.541	322.505	305.422	290.205
Dominican Republic	República Dominicana	M	35_39	321.742	343.579	372.387	395.592	427.576	428.653	425.007	429.051	440.539	444.65	430.329	412.244	395.934	381.467	367.23	349.994	332.513	315.723	298.853
Dominican Republic	República Dominicana	M	40_44	286.68	309.909	331.702	360.339	383.754	415.93	417.774	414.964	419.658	431.507	436.07	422.364	404.866	389.06	375.023	361.152	344.25	327.062	310.527
Dominican Republic	República Dominicana	M	45_49	253.747	275.564	298.598	320.249	348.825	372.432	404.688	407.289	405.271	410.486	422.739	427.802	414.798	397.971	382.734	369.175	355.718	339.197	322.359
Dominican Republic	República Dominicana	M	5_9	501.101	500.9	508.235	508.154	489.532	467.997	449.213	432.904	417.107	398.448	379.752	361.935	344.186	328.42	312.445	297.909	283.3	269.052	255.717
Dominican Republic	República Dominicana	M	50_54	215.366	242.602	264.099	286.822	308.423	336.867	360.576	392.808	396.17	394.922	400.734	413.446	419.082	406.893	390.847	376.263	363.255	350.277	334.222
Dominican Republic	República Dominicana	M	55_59	170.407	203.412	229.801	250.839	273.256	294.727	322.882	346.617	378.695	382.879	382.587	389.138	402.402	408.745	397.567	382.471	368.695	356.369	344.005
Dominican Republic	República Dominicana	M	60_64	126.553	157.186	188.646	213.914	234.394	256.335	277.526	305.203	328.879	360.623	365.871	366.834	374.337	388.304	395.525	385.621	371.739	358.996	347.573
Dominican Republic	República Dominicana	M	65_69	94.41	112.573	141.088	170.23	194.02	213.677	234.852	255.553	282.494	305.933	337.158	343.758	346.29	354.965	369.723	377.942	369.601	357.242	345.85
Dominican Republic	República Dominicana	M	70_74	75.619	79.772	96.39	121.698	147.786	169.525	187.883	207.847	227.703	253.399	276.302	306.628	314.708	319.043	328.942	344.358	353.552	347.064	336.645
Dominican Republic	República Dominicana	M	75_79	51.598	59.076	63.588	77.587	98.727	120.847	139.722	156.126	174.241	192.592	216.323	238.143	266.768	276.276	282.406	293.271	308.935	318.915	314.654
Dominican Republic	República Dominicana	M	80_84	29.332	36.159	42.55	46.367	57.02	73.177	90.35	105.434	119.051	134.322	150.218	170.863	190.471	216.011	226.276	233.608	244.696	259.715	270.019
Dominican Republic	República Dominicana	M	85_89	13.889	18.106	23.065	27.533	30.101	37.186	47.98	59.649	70.254	80.167	91.566	103.871	119.904	135.685	156.083	165.554	172.778	182.694	195.672
Dominican Republic	República Dominicana	M	90_94	5.231	7.267	9.85	12.752	15.146	16.509	20.365	26.296	32.848	38.96	44.909	52.008	59.906	70.3	80.84	94.322	101.284	106.838	114.16
Dominican Republic	República Dominicana	M	95_99	1.536	2.26	3.282	4.525	5.747	6.717	7.222	8.813	11.325	14.123	16.808	19.556	22.924	26.799	31.93	37.216	43.933	47.647	50.772
Dominican Republic	República Dominicana	M	Total edades	4865.92	5147.37	5418.21	5655.02	5854.91	6021.31	6156.26	6260.63	6332.04	6369.07	6374.59	6350.39	6299.17	6221.52	6119.55	5993.91	5846.76	5681.09	5499.84
Saint Vincent and the Grenadines	San Vicente y las Granadinas	F	0_4	4.516	4.148	3.802	3.657	3.479	3.285	3.092	2.921	2.761	2.614	2.481	2.351	2.227	2.108	1.994	1.891	1.787	1.691	1.598
Saint Vincent and the Grenadines	San Vicente y las Granadinas	F	10_14	4.986	4.45	4.132	4.107	3.767	3.624	3.446	3.253	3.061	2.891	2.731	2.586	2.453	2.321	2.2	2.081	1.968	1.866	1.761
Saint Vincent and the Grenadines	San Vicente y las Granadinas	F	100 y más	0.002	0.002	0.003	0.003	0.004	0.006	0.006	0.005	0.007	0.01	0.014	0.02	0.023	0.026	0.033	0.04	0.045	0.052	0.065
Saint Vincent and the Grenadines	San Vicente y las Granadinas	F	15_19	5.049	4.67	4.38	4.063	4.039	3.7	3.559	3.381	3.189	2.998	2.828	2.668	2.525	2.391	2.262	2.141	2.021	1.909	1.806
Saint Vincent and the Grenadines	San Vicente y las Granadinas	F	20_24	4.339	4.167	4.547	4.26	3.946	3.925	3.586	3.447	3.27	3.08	2.889	2.72	2.563	2.419	2.285	2.156	2.034	1.917	1.804
Saint Vincent and the Grenadines	San Vicente y las Granadinas	F	25_29	4.172	4.006	4.052	4.431	4.146	3.836	3.815	3.479	3.34	3.164	2.975	2.788	2.619	2.463	2.32	2.187	2.058	1.937	1.821
Saint Vincent and the Grenadines	San Vicente y las Granadinas	F	30_34	3.904	4.047	3.913	3.961	4.338	4.056	3.749	3.729	3.396	3.258	3.083	2.896	2.708	2.541	2.386	2.245	2.112	1.984	1.866
Saint Vincent and the Grenadines	San Vicente y las Granadinas	F	35_39	3.614	3.813	3.968	3.838	3.887	4.263	3.984	3.68	3.662	3.332	3.196	3.022	2.839	2.652	2.486	2.331	2.192	2.061	1.932
Saint Vincent and the Grenadines	San Vicente y las Granadinas	F	40_44	3.344	3.424	3.741	3.898	3.77	3.821	4.194	3.92	3.62	3.603	3.277	3.144	2.973	2.791	2.607	2.443	2.291	2.151	2.022
Saint Vincent and the Grenadines	San Vicente y las Granadinas	F	45_49	3.821	3.388	3.349	3.665	3.822	3.7	3.752	4.123	3.856	3.559	3.547	3.226	3.095	2.927	2.748	2.567	2.406	2.255	2.12
Saint Vincent and the Grenadines	San Vicente y las Granadinas	F	5_9	4.273	4.151	4.128	3.782	3.64	3.461	3.269	3.076	2.904	2.745	2.599	2.465	2.335	2.212	2.094	1.98	1.876	1.775	1.677
Saint Vincent and the Grenadines	San Vicente y las Granadinas	F	50_54	2.808	3.413	3.297	3.263	3.576	3.734	3.616	3.672	4.041	3.78	3.494	3.483	3.169	3.041	2.879	2.704	2.526	2.369	2.221
Saint Vincent and the Grenadines	San Vicente y las Granadinas	F	55_59	2.108	2.672	3.29	3.181	3.154	3.462	3.622	3.513	3.573	3.938	3.688	3.412	3.405	3.103	2.981	2.824	2.654	2.482	2.328
Saint Vincent and the Grenadines	San Vicente y las Granadinas	F	60_64	1.616	2.093	2.532	3.126	3.031	3.011	3.317	3.477	3.378	3.445	3.803	3.568	3.307	3.307	3.016	2.901	2.754	2.592	2.427
Saint Vincent and the Grenadines	San Vicente y las Granadinas	F	65_69	1.207	1.557	1.933	2.347	2.91	2.83	2.825	3.119	3.284	3.2	3.272	3.624	3.41	3.169	3.174	2.904	2.799	2.662	2.51
Saint Vincent and the Grenadines	San Vicente y las Granadinas	F	70_74	1.417	1.083	1.376	1.717	2.098	2.616	2.56	2.567	2.85	3.013	2.951	3.031	3.371	3.185	2.971	2.988	2.74	2.653	2.529
Saint Vincent and the Grenadines	San Vicente y las Granadinas	F	75_79	0.923	1.105	0.88	1.127	1.419	1.748	2.202	2.172	2.196	2.46	2.618	2.583	2.672	2.992	2.845	2.67	2.701	2.492	2.426
Saint Vincent and the Grenadines	San Vicente y las Granadinas	F	80_84	0.668	0.891	0.771	0.621	0.807	1.032	1.289	1.647	1.645	1.683	1.91	2.059	2.055	2.15	2.434	2.337	2.215	2.263	2.107
Saint Vincent and the Grenadines	San Vicente y las Granadinas	F	85_89	0.269	0.354	0.482	0.426	0.351	0.464	0.607	0.773	1.007	1.026	1.07	1.236	1.357	1.378	1.467	1.689	1.648	1.588	1.647
Saint Vincent and the Grenadines	San Vicente y las Granadinas	F	90_94	0.107	0.097	0.132	0.183	0.167	0.141	0.193	0.258	0.339	0.452	0.472	0.506	0.601	0.676	0.703	0.767	0.904	0.905	0.892
Saint Vincent and the Grenadines	San Vicente y las Granadinas	F	95_99	0.015	0.023	0.021	0.03	0.042	0.042	0.035	0.05	0.07	0.094	0.13	0.14	0.154	0.19	0.222	0.238	0.268	0.326	0.336
Saint Vincent and the Grenadines	San Vicente y las Granadinas	F	Total edades	53.158	53.554	54.729	55.686	56.393	56.757	56.718	56.262	55.449	54.345	53.028	51.528	49.861	48.042	46.107	44.084	41.999	39.93	37.895
Saint Vincent and the Grenadines	San Vicente y las Granadinas	M	0_4	4.493	4.135	3.904	3.758	3.572	3.373	3.176	2.999	2.836	2.686	2.548	2.417	2.289	2.168	2.053	1.946	1.841	1.743	1.646
Saint Vincent and the Grenadines	San Vicente y las Granadinas	M	10_14	5.322	4.761	4.223	4.096	3.867	3.721	3.537	3.339	3.144	2.968	2.806	2.657	2.523	2.39	2.261	2.142	2.026	1.921	1.816
Saint Vincent and the Grenadines	San Vicente y las Granadinas	M	100 y más	0.001	0.001	0.002	0.002	0.004	0.006	0.006	0.006	0.007	0.009	0.012	0.016	0.018	0.021	0.024	0.028	0.034	0.041	0.054
Saint Vincent and the Grenadines	San Vicente y las Granadinas	M	15_19	5.231	4.873	4.693	4.156	4.03	3.803	3.659	3.476	3.279	3.086	2.911	2.749	2.601	2.466	2.333	2.207	2.087	1.973	1.868
Saint Vincent and the Grenadines	San Vicente y las Granadinas	M	20_24	4.416	4.291	4.743	4.564	4.034	3.91	3.687	3.543	3.363	3.167	2.977	2.805	2.642	2.496	2.363	2.233	2.107	1.988	1.875
Saint Vincent and the Grenadines	San Vicente y las Granadinas	M	25_29	4.319	4.137	4.16	4.609	4.435	3.91	3.79	3.568	3.426	3.25	3.057	2.869	2.697	2.539	2.394	2.263	2.133	2.008	1.889
Saint Vincent and the Grenadines	San Vicente y las Granadinas	M	30_34	3.875	3.901	4.027	4.05	4.498	4.327	3.807	3.689	3.471	3.331	3.158	2.968	2.782	2.613	2.456	2.313	2.183	2.055	1.931
Saint Vincent and the Grenadines	San Vicente y las Granadinas	M	35_39	3.796	3.883	3.803	3.93	3.954	4.399	4.232	3.719	3.605	3.391	3.254	3.083	2.896	2.713	2.546	2.392	2.251	2.124	1.996
Saint Vincent and the Grenadines	San Vicente y las Granadinas	M	40_44	3.814	3.731	3.782	3.706	3.834	3.859	4.299	4.139	3.635	3.525	3.315	3.183	3.017	2.835	2.655	2.492	2.34	2.202	2.076
Saint Vincent and the Grenadines	San Vicente y las Granadinas	M	45_49	4.073	3.646	3.612	3.665	3.595	3.723	3.752	4.186	4.032	3.543	3.438	3.237	3.11	2.949	2.772	2.597	2.44	2.292	2.156
Saint Vincent and the Grenadines	San Vicente y las Granadinas	M	5_9	4.376	4.241	4.113	3.884	3.737	3.553	3.354	3.158	2.983	2.82	2.671	2.535	2.4	2.274	2.154	2.038	1.93	1.826	1.728
Saint Vincent and the Grenadines	San Vicente y las Granadinas	M	50_54	3.112	3.759	3.485	3.458	3.515	3.453	3.58	3.615	4.042	3.897	3.429	3.331	3.143	3.024	2.869	2.701	2.534	2.383	2.239
Saint Vincent and the Grenadines	San Vicente y las Granadinas	M	55_59	2.257	3.029	3.518	3.269	3.249	3.311	3.261	3.392	3.432	3.847	3.721	3.281	3.195	3.019	2.914	2.77	2.612	2.456	2.312
Saint Vincent and the Grenadines	San Vicente y las Granadinas	M	60_64	1.72	2.224	2.757	3.211	2.992	2.986	3.053	3.017	3.149	3.2	3.601	3.496	3.092	3.023	2.866	2.774	2.647	2.504	2.361
Saint Vincent and the Grenadines	San Vicente y las Granadinas	M	65_69	1.295	1.615	1.954	2.434	2.847	2.665	2.672	2.746	2.727	2.863	2.922	3.306	3.225	2.867	2.817	2.684	2.609	2.501	2.377
Saint Vincent and the Grenadines	San Vicente y las Granadinas	M	70_74	1.369	1.19	1.345	1.638	2.05	2.415	2.276	2.297	2.379	2.377	2.513	2.585	2.946	2.894	2.591	2.563	2.456	2.406	2.32
Saint Vincent and the Grenadines	San Vicente y las Granadinas	M	75_79	0.899	1.029	0.902	1.028	1.261	1.595	1.896	1.805	1.84	1.924	1.943	2.075	2.157	2.484	2.466	2.23	2.228	2.158	2.13
Saint Vincent and the Grenadines	San Vicente y las Granadinas	M	80_84	0.514	0.811	0.669	0.592	0.684	0.848	1.087	1.31	1.266	1.308	1.388	1.423	1.545	1.63	1.907	1.924	1.765	1.79	1.757
Saint Vincent and the Grenadines	San Vicente y las Granadinas	M	85_89	0.154	0.257	0.418	0.35	0.316	0.37	0.466	0.609	0.747	0.734	0.777	0.84	0.88	0.975	1.052	1.258	1.296	1.215	1.26
Saint Vincent and the Grenadines	San Vicente y las Granadinas	M	90_94	0.056	0.054	0.095	0.156	0.135	0.122	0.147	0.19	0.254	0.318	0.321	0.35	0.388	0.419	0.475	0.53	0.653	0.693	0.67
Saint Vincent and the Grenadines	San Vicente y las Granadinas	M	95_99	0.01	0.013	0.013	0.023	0.039	0.034	0.032	0.039	0.052	0.071	0.092	0.095	0.107	0.122	0.137	0.162	0.186	0.237	0.262
Saint Vincent and the Grenadines	San Vicente y las Granadinas	M	Total edades	55.102	55.581	56.218	56.579	56.648	56.383	55.769	54.842	53.669	52.315	50.854	49.301	47.653	45.921	44.105	42.247	40.358	38.516	36.723
Saint Lucia	Santa Lucía	F	0_4	5.524	5.438	5.341	5.018	4.557	4.155	3.858	3.687	3.581	3.453	3.289	3.133	2.996	2.898	2.82	2.74	2.66	2.576	2.492
Saint Lucia	Santa Lucía	F	10_14	7.985	6.572	5.506	5.417	5.323	5.003	4.544	4.144	3.849	3.679	3.575	3.446	3.284	3.126	2.993	2.895	2.815	2.737	2.657
Saint Lucia	Santa Lucía	F	100 y más	0.003	0.005	0.008	0.01	0.013	0.014	0.017	0.021	0.028	0.036	0.054	0.077	0.099	0.118	0.135	0.17	0.197	0.256	0.286
Saint Lucia	Santa Lucía	F	15_19	8.507	7.972	6.561	5.499	5.408	5.315	4.997	4.541	4.14	3.846	3.677	3.572	3.444	3.284	3.125	2.989	2.893	2.815	2.735
Saint Lucia	Santa Lucía	F	20_24	7.343	8.485	7.951	6.543	5.486	5.398	5.305	4.988	4.533	4.133	3.841	3.673	3.568	3.441	3.28	3.121	2.988	2.891	2.81
Saint Lucia	Santa Lucía	F	25_29	7.376	7.32	8.46	7.927	6.526	5.472	5.385	5.292	4.977	4.524	4.127	3.836	3.665	3.563	3.436	3.277	3.12	2.983	2.888
Saint Lucia	Santa Lucía	F	30_34	6.665	7.348	7.291	8.428	7.902	6.506	5.455	5.371	5.278	4.966	4.514	4.118	3.828	3.659	3.558	3.432	3.271	3.116	2.979
Saint Lucia	Santa Lucía	F	35_39	6.749	6.629	7.309	7.255	8.388	7.865	6.478	5.435	5.351	5.26	4.949	4.501	4.107	3.818	3.65	3.55	3.424	3.265	3.111
Saint Lucia	Santa Lucía	F	40_44	6.558	6.695	6.577	7.253	7.204	8.332	7.818	6.441	5.406	5.324	5.236	4.929	4.482	4.091	3.806	3.638	3.537	3.414	3.255
Saint Lucia	Santa Lucía	F	45_49	5.978	6.476	6.612	6.5	7.174	7.13	8.254	7.746	6.388	5.363	5.285	5.2	4.897	4.457	4.07	3.787	3.621	3.523	3.399
Saint Lucia	Santa Lucía	F	5_9	6.58	5.514	5.423	5.328	5.008	4.548	4.148	3.853	3.682	3.577	3.449	3.287	3.13	2.993	2.896	2.815	2.739	2.658	2.573
Saint Lucia	Santa Lucía	F	50_54	4.759	5.864	6.354	6.494	6.39	7.061	7.027	8.14	7.648	6.311	5.305	5.231	5.151	4.854	4.42	4.037	3.76	3.598	3.501
Saint Lucia	Santa Lucía	F	55_59	3.47	4.62	5.695	6.182	6.331	6.238	6.905	6.883	7.982	7.51	6.206	5.221	5.153	5.08	4.792	4.369	3.994	3.722	3.563
Saint Lucia	Santa Lucía	F	60_64	3.031	3.318	4.424	5.467	5.951	6.108	6.034	6.695	6.684	7.769	7.324	6.062	5.107	5.049	4.986	4.709	4.299	3.935	3.672
Saint Lucia	Santa Lucía	F	65_69	2.434	2.831	3.114	4.168	5.168	5.644	5.813	5.76	6.409	6.418	7.479	7.066	5.864	4.952	4.906	4.854	4.592	4.2	3.851
Saint Lucia	Santa Lucía	F	70_74	1.996	2.183	2.563	2.835	3.813	4.753	5.214	5.396	5.369	5.998	6.03	7.052	6.688	5.566	4.717	4.687	4.649	4.412	4.044
Saint Lucia	Santa Lucía	F	75_79	1.509	1.65	1.835	2.177	2.425	3.29	4.132	4.567	4.758	4.768	5.361	5.423	6.381	6.084	5.09	4.334	4.328	4.313	4.109
Saint Lucia	Santa Lucía	F	80_84	1.176	1.077	1.211	1.367	1.645	1.857	2.549	3.241	3.624	3.819	3.868	4.397	4.492	5.334	5.132	4.333	3.72	3.745	3.76
Saint Lucia	Santa Lucía	F	85_89	0.533	0.663	0.633	0.729	0.838	1.028	1.183	1.651	2.14	2.433	2.609	2.689	3.106	3.224	3.886	3.794	3.248	2.829	2.883
Saint Lucia	Santa Lucía	F	90_94	0.204	0.211	0.281	0.275	0.324	0.383	0.482	0.568	0.815	1.084	1.263	1.389	1.466	1.734	1.841	2.27	2.266	1.983	1.763
Saint Lucia	Santa Lucía	F	95_99	0.034	0.049	0.058	0.077	0.079	0.096	0.116	0.151	0.184	0.274	0.375	0.453	0.514	0.56	0.684	0.749	0.955	0.985	0.89
Saint Lucia	Santa Lucía	F	Total edades	88.414	90.92	93.207	94.949	95.953	96.196	95.714	94.571	92.826	90.545	87.816	84.755	81.422	77.885	74.223	70.55	67.076	63.956	61.221
Saint Lucia	Santa Lucía	M	0_4	5.671	5.58	5.485	5.153	4.679	4.267	3.964	3.79	3.682	3.551	3.382	3.223	3.083	2.982	2.901	2.821	2.74	2.653	2.566
Saint Lucia	Santa Lucía	M	10_14	7.996	6.644	5.646	5.552	5.459	5.131	4.661	4.252	3.951	3.777	3.673	3.544	3.376	3.215	3.078	2.978	2.899	2.818	2.738
Saint Lucia	Santa Lucía	M	100 y más	0.008	0.014	0.025	0.026	0.025	0.025	0.031	0.037	0.048	0.064	0.086	0.118	0.144	0.159	0.181	0.214	0.243	0.309	0.326
Saint Lucia	Santa Lucía	M	15_19	8.606	7.97	6.622	5.63	5.537	5.445	5.118	4.652	4.243	3.943	3.773	3.668	3.54	3.373	3.213	3.075	2.976	2.895	2.815
Saint Lucia	Santa Lucía	M	20_24	7.11	8.549	7.919	6.583	5.597	5.507	5.419	5.096	4.632	4.228	3.931	3.76	3.656	3.53	3.364	3.206	3.068	2.971	2.892
Saint Lucia	Santa Lucía	M	25_29	6.968	7.057	8.486	7.864	6.539	5.562	5.477	5.389	5.071	4.611	4.21	3.917	3.749	3.646	3.52	3.356	3.199	3.063	2.965
Saint Lucia	Santa Lucía	M	30_34	6.46	6.914	7.001	8.423	7.807	6.497	5.527	5.445	5.361	5.047	4.592	4.194	3.903	3.737	3.636	3.51	3.347	3.192	3.058
Saint Lucia	Santa Lucía	M	35_39	6.231	6.398	6.846	6.936	8.349	7.742	6.446	5.489	5.41	5.33	5.02	4.568	4.175	3.887	3.722	3.622	3.5	3.338	3.183
Saint Lucia	Santa Lucía	M	40_44	6.341	6.148	6.309	6.755	6.851	8.251	7.657	6.381	5.438	5.364	5.288	4.983	4.54	4.15	3.866	3.704	3.606	3.484	3.325
Saint Lucia	Santa Lucía	M	45_49	5.814	6.209	6.019	6.182	6.627	6.727	8.114	7.539	6.289	5.367	5.299	5.23	4.932	4.496	4.114	3.833	3.676	3.581	3.462
Saint Lucia	Santa Lucía	M	5_9	6.658	5.657	5.563	5.468	5.139	4.667	4.258	3.955	3.782	3.675	3.547	3.379	3.219	3.081	2.98	2.9	2.819	2.738	2.651
Saint Lucia	Santa Lucía	M	50_54	4.54	5.624	6.003	5.826	5.998	6.439	6.549	7.913	7.367	6.156	5.26	5.203	5.142	4.856	4.433	4.061	3.788	3.636	3.544
Saint Lucia	Santa Lucía	M	55_59	3.546	4.299	5.323	5.694	5.543	5.723	6.164	6.287	7.618	7.113	5.959	5.104	5.06	5.014	4.743	4.339	3.982	3.719	3.576
Saint Lucia	Santa Lucía	M	60_64	2.808	3.29	3.993	4.985	5.341	5.212	5.398	5.833	5.973	7.26	6.8	5.717	4.913	4.884	4.853	4.602	4.219	3.879	3.631
Saint Lucia	Santa Lucía	M	65_69	2.154	2.568	3.024	3.727	4.648	4.984	4.875	5.063	5.487	5.635	6.875	6.463	5.451	4.701	4.686	4.669	4.438	4.078	3.756
Saint Lucia	Santa Lucía	M	70_74	1.849	1.92	2.317	2.768	3.415	4.257	4.572	4.482	4.669	5.076	5.233	6.41	6.047	5.119	4.43	4.432	4.427	4.219	3.885
Saint Lucia	Santa Lucía	M	75_79	1.232	1.551	1.642	1.999	2.406	2.979	3.719	4.005	3.94	4.125	4.506	4.67	5.751	5.456	4.642	4.035	4.052	4.062	3.884
Saint Lucia	Santa Lucía	M	80_84	0.897	0.92	1.194	1.26	1.553	1.892	2.358	2.968	3.216	3.186	3.357	3.699	3.865	4.796	4.584	3.93	3.436	3.472	3.498
Saint Lucia	Santa Lucía	M	85_89	0.504	0.567	0.607	0.757	0.813	1.019	1.261	1.599	2.036	2.234	2.242	2.39	2.663	2.815	3.534	3.413	2.953	2.604	2.65
Saint Lucia	Santa Lucía	M	90_94	0.231	0.249	0.299	0.286	0.369	0.404	0.516	0.655	0.849	1.107	1.241	1.268	1.376	1.562	1.677	2.133	2.085	1.826	1.624
Saint Lucia	Santa Lucía	M	95_99	0.054	0.083	0.099	0.094	0.094	0.123	0.139	0.183	0.239	0.318	0.427	0.494	0.52	0.581	0.674	0.74	0.958	0.951	0.841
Saint Lucia	Santa Lucía	M	Total edades	85.678	88.211	90.422	91.968	92.789	92.853	92.223	91.013	89.301	87.167	84.701	82.002	79.105	76.04	72.831	69.573	66.411	63.488	60.87
Suriname	Suriname	F	0_4	25.232	25.506	25.139	24.89	24.418	23.781	23.079	22.376	21.654	20.952	20.175	19.445	18.681	17.965	17.228	16.542	15.854	15.197	14.571
Suriname	Suriname	F	10_14	24.646	24.704	24.867	25.28	24.927	24.689	24.226	23.598	22.901	22.206	21.488	20.789	20.019	19.291	18.53	17.817	17.083	16.4	15.712
Suriname	Suriname	F	100 y más	0.014	0.015	0.018	0.024	0.033	0.041	0.053	0.061	0.075	0.093	0.122	0.185	0.21	0.263	0.279	0.34	0.397	0.48	0.546
Suriname	Suriname	F	15_19	24.251	24.089	24.377	24.543	24.957	24.606	24.371	23.913	23.286	22.593	21.899	21.184	20.486	19.715	18.989	18.23	17.518	16.785	16.103
Suriname	Suriname	F	20_24	21.888	23.653	23.513	23.805	23.975	24.394	24.048	23.817	23.362	22.74	22.049	21.358	20.647	19.952	19.187	18.462	17.707	16.996	16.266
Suriname	Suriname	F	25_29	20.769	21.399	23.061	22.927	23.229	23.408	23.831	23.494	23.269	22.82	22.206	21.521	20.837	20.131	19.443	18.682	17.962	17.209	16.502
Suriname	Suriname	F	30_34	18.244	20.401	20.904	22.565	22.446	22.754	22.941	23.371	23.042	22.825	22.386	21.78	21.104	20.428	19.729	19.048	18.292	17.578	16.831
Suriname	Suriname	F	35_39	19.628	17.956	20.002	20.512	22.172	22.065	22.38	22.575	23.011	22.69	22.483	22.054	21.458	20.791	20.124	19.433	18.759	18.011	17.303
Suriname	Suriname	F	40_44	17.034	19.337	17.624	19.661	20.178	21.834	21.74	22.063	22.266	22.71	22.401	22.203	21.783	21.199	20.544	19.886	19.205	18.54	17.8
Suriname	Suriname	F	45_49	17.263	16.741	18.967	17.292	19.318	19.842	21.494	21.415	21.745	21.96	22.412	22.119	21.933	21.528	20.959	20.317	19.672	19.004	18.349
Suriname	Suriname	F	5_9	25.125	24.968	25.376	25.019	24.778	24.31	23.678	22.981	22.28	21.562	20.862	20.088	19.36	18.597	17.882	17.147	16.464	15.774	15.118
Suriname	Suriname	F	50_54	12.126	16.884	16.327	18.526	16.904	18.911	19.446	21.09	21.031	21.378	21.607	22.069	21.796	21.63	21.244	20.696	20.073	19.447	18.796
Suriname	Suriname	F	55_59	9.723	11.711	16.291	15.776	17.937	16.388	18.369	18.921	20.552	20.525	20.891	21.145	21.627	21.385	21.245	20.888	20.368	19.774	19.174
Suriname	Suriname	F	60_64	8.126	9.19	11.069	15.441	14.994	17.097	15.662	17.603	18.177	19.796	19.814	20.214	20.502	21.01	20.816	20.715	20.402	19.924	19.373
Suriname	Suriname	F	65_69	6.493	7.419	8.402	10.16	14.237	13.882	15.899	14.623	16.504	17.109	18.703	18.788	19.232	19.568	20.116	19.985	19.942	19.691	19.276
Suriname	Suriname	F	70_74	5.297	5.614	6.435	7.327	8.916	12.576	12.339	14.222	13.16	14.945	15.581	17.128	17.294	17.79	18.187	18.78	18.734	18.772	18.606
Suriname	Suriname	F	75_79	3.43	4.204	4.479	5.178	5.947	7.302	10.396	10.294	11.97	11.174	12.795	13.449	14.9	15.157	15.702	16.161	16.795	16.862	16.996
Suriname	Suriname	F	80_84	2.048	2.386	2.95	3.181	3.717	4.319	5.369	7.74	7.755	9.13	8.62	9.986	10.614	11.885	12.216	12.785	13.282	13.935	14.115
Suriname	Suriname	F	85_89	0.885	1.17	1.38	1.737	1.896	2.247	2.65	3.343	4.893	4.979	5.949	5.704	6.705	7.231	8.213	8.561	9.08	9.565	10.166
Suriname	Suriname	F	90_94	0.308	0.383	0.515	0.619	0.79	0.874	1.053	1.263	1.621	2.416	2.504	3.049	2.978	3.569	3.922	4.537	4.816	5.205	5.585
Suriname	Suriname	F	95_99	0.074	0.091	0.116	0.16	0.193	0.251	0.284	0.347	0.423	0.554	0.844	0.893	1.11	1.11	1.359	1.529	1.81	1.97	2.183
Suriname	Suriname	F	Total edades	262.604	277.821	291.812	304.623	315.962	325.571	333.308	339.11	342.977	345.157	345.791	345.151	343.276	340.195	335.914	330.541	324.215	317.119	309.371
Suriname	Suriname	M	0_4	27.126	27.42	27.047	26.275	25.524	24.859	24.127	23.4	22.657	21.931	21.129	20.373	19.58	18.839	18.071	17.36	16.641	15.957	15.302
Suriname	Suriname	M	10_14	26.418	26.587	26.727	27.155	26.797	26.038	25.3	24.646	23.924	23.207	22.473	21.754	20.962	20.213	19.426	18.687	17.924	17.216	16.501
Suriname	Suriname	M	100 y más	0.004	0.005	0.005	0.008	0.01	0.012	0.013	0.013	0.016	0.02	0.027	0.04	0.045	0.055	0.058	0.072	0.093	0.119	0.148
Suriname	Suriname	M	15_19	25.333	25.834	26.26	26.403	26.833	26.478	25.723	24.989	24.339	23.623	22.909	22.182	21.463	20.675	19.93	19.145	18.408	17.648	16.941
Suriname	Suriname	M	20_24	23.359	24.671	25.223	25.655	25.805	26.239	25.893	25.149	24.423	23.783	23.074	22.37	21.649	20.94	20.157	19.417	18.637	17.907	17.15
Suriname	Suriname	M	25_29	21.002	22.749	23.975	24.536	24.978	25.139	25.583	25.252	24.525	23.817	23.193	22.498	21.809	21.1	20.405	19.634	18.905	18.133	17.409
Suriname	Suriname	M	30_34	18.696	20.471	22.065	23.291	23.864	24.321	24.501	24.96	24.651	23.951	23.267	22.664	21.994	21.323	20.635	19.955	19.2	18.483	17.723
Suriname	Suriname	M	35_39	19.813	18.197	19.815	21.397	22.626	23.217	23.693	23.896	24.372	24.094	23.426	22.776	22.201	21.558	20.913	20.248	19.588	18.852	18.15
Suriname	Suriname	M	40_44	17.881	19.239	17.579	19.177	20.749	21.981	22.588	23.083	23.313	23.811	23.57	22.939	22.325	21.785	21.173	20.556	19.917	19.281	18.564
Suriname	Suriname	M	45_49	17.412	17.29	18.554	16.965	18.543	20.1	21.332	21.957	22.474	22.732	23.255	23.052	22.463	21.89	21.386	20.809	20.225	19.613	19.003
Suriname	Suriname	M	5_9	27.032	26.844	27.269	26.905	26.139	25.397	24.737	24.012	23.29	22.553	21.83	21.034	20.284	19.493	18.752	17.987	17.279	16.56	15.876
Suriname	Suriname	M	50_54	12.356	16.7	16.536	17.775	16.274	17.826	19.362	20.591	21.236	21.778	22.07	22.622	22.464	21.929	21.404	20.947	20.412	19.866	19.288
Suriname	Suriname	M	55_59	8.851	11.607	15.674	15.55	16.757	15.375	16.887	18.395	19.616	20.289	20.861	21.202	21.79	21.694	21.233	20.774	20.378	19.901	19.408
Suriname	Suriname	M	60_64	7.128	8.033	10.532	14.275	14.208	15.368	14.151	15.607	17.072	18.285	18.988	19.608	20.007	20.649	20.643	20.28	19.917	19.605	19.21
Suriname	Suriname	M	65_69	5.03	6.142	6.925	9.125	12.433	12.443	13.535	12.535	13.91	15.313	16.502	17.245	17.917	18.396	19.102	19.208	18.98	18.742	18.543
Suriname	Suriname	M	70_74	4.09	4.01	4.908	5.569	7.394	10.153	10.24	11.235	10.491	11.75	13.048	14.191	14.959	15.685	16.248	17.02	17.264	17.2	17.116
Suriname	Suriname	M	75_79	2.732	2.909	2.863	3.534	4.049	5.43	7.544	7.693	8.539	8.072	9.148	10.289	11.327	12.099	12.847	13.481	14.305	14.688	14.804
Suriname	Suriname	M	80_84	1.501	1.647	1.761	1.755	2.192	2.542	3.458	4.871	5.039	5.68	5.452	6.283	7.182	8.05	8.752	9.463	10.113	10.922	11.408
Suriname	Suriname	M	85_89	0.589	0.719	0.798	0.866	0.872	1.103	1.298	1.789	2.559	2.692	3.09	3.022	3.551	4.149	4.757	5.295	5.871	6.43	7.116
Suriname	Suriname	M	90_94	0.138	0.207	0.256	0.289	0.317	0.321	0.412	0.491	0.686	0.999	1.068	1.25	1.247	1.504	1.806	2.129	2.447	2.802	3.17
Suriname	Suriname	M	95_99	0.031	0.034	0.05	0.062	0.073	0.079	0.081	0.103	0.125	0.175	0.259	0.283	0.336	0.343	0.425	0.528	0.647	0.773	0.921
Suriname	Suriname	M	Total edades	266.522	281.315	294.822	306.567	316.437	324.421	330.458	334.667	337.257	338.555	338.639	337.677	335.555	332.369	328.123	322.995	317.151	310.698	303.751
Trinidad and Tobago	Trinidad y Tabago	F	0_4	47.82	47.501	43.461	38.724	35.878	35.08	34.904	33.93	31.969	29.846	28.305	27.462	26.849	26.095	24.961	23.786	22.763	21.977	21.358
Trinidad and Tobago	Trinidad y Tabago	F	10_14	43.265	44.506	47.486	47.173	43.172	38.475	35.653	34.87	34.705	33.742	31.794	29.68	28.15	27.312	26.702	25.956	24.825	23.655	22.636
Trinidad and Tobago	Trinidad y Tabago	F	100 y más	0.024	0.041	0.059	0.082	0.102	0.117	0.152	0.205	0.265	0.351	0.453	0.589	0.596	0.691	0.848	1.162	1.26	1.216	1.194
Trinidad and Tobago	Trinidad y Tabago	F	15_19	49.424	42.943	44.187	47.169	46.859	42.873	38.187	35.373	34.595	34.433	33.475	31.531	29.421	27.893	27.058	26.452	25.707	24.578	23.41
Trinidad and Tobago	Trinidad y Tabago	F	20_24	59.173	48.875	42.419	43.663	46.646	46.345	42.374	37.704	34.901	34.129	33.971	33.018	31.083	28.979	27.455	26.625	26.02	25.279	24.151
Trinidad and Tobago	Trinidad y Tabago	F	25_29	64.366	58.588	48.332	41.905	43.154	46.134	45.841	41.889	37.237	34.445	33.682	33.529	32.581	30.655	28.558	27.041	26.214	25.613	24.875
Trinidad and Tobago	Trinidad y Tabago	F	30_34	51.847	63.801	58.058	47.858	41.466	42.719	45.696	45.414	41.483	36.852	34.078	33.322	33.173	32.235	30.317	28.23	26.718	25.897	25.302
Trinidad and Tobago	Trinidad y Tabago	F	35_39	46.882	51.333	63.227	57.537	47.41	41.066	42.323	45.296	45.028	41.125	36.525	33.769	33.025	32.886	31.959	30.05	27.974	26.472	25.658
Trinidad and Tobago	Trinidad y Tabago	F	40_44	43.925	46.324	50.753	62.562	56.946	46.922	40.644	41.909	44.88	44.631	40.77	36.21	33.481	32.752	32.624	31.71	29.821	27.758	26.27
Trinidad and Tobago	Trinidad y Tabago	F	45_49	50.461	43.223	45.61	50.008	61.704	56.194	46.32	40.136	41.414	44.384	44.163	40.36	35.856	33.165	32.456	32.348	31.451	29.586	27.547
Trinidad and Tobago	Trinidad y Tabago	F	5_9	44.632	47.611	47.29	43.278	38.571	35.74	34.953	34.784	33.817	31.866	29.749	28.214	27.374	26.763	26.015	24.882	23.711	22.69	21.907
Trinidad and Tobago	Trinidad y Tabago	F	50_54	42.367	49.315	42.263	44.641	49.004	60.536	55.183	45.522	39.477	40.774	43.739	43.561	39.838	35.415	32.779	32.102	32.013	31.147	29.314
Trinidad and Tobago	Trinidad y Tabago	F	55_59	35.507	40.943	47.71	40.941	43.315	47.63	58.941	53.807	44.449	38.597	39.919	42.883	42.761	39.151	34.841	32.281	31.644	31.591	30.762
Trinidad and Tobago	Trinidad y Tabago	F	60_64	28.193	33.773	39.016	45.561	39.188	41.563	45.808	56.816	51.977	43.024	37.433	38.792	41.749	41.702	38.247	34.088	31.629	31.051	31.037
Trinidad and Tobago	Trinidad y Tabago	F	65_69	22.493	26.247	31.557	36.567	42.829	36.95	39.305	43.446	54.046	49.581	41.149	35.895	37.29	40.229	40.279	37.02	33.062	30.738	30.234
Trinidad and Tobago	Trinidad y Tabago	F	70_74	16.24	20.137	23.659	28.569	33.237	39.093	33.861	36.166	40.138	50.127	46.161	38.452	33.66	35.092	37.988	38.156	35.175	31.507	29.374
Trinidad and Tobago	Trinidad y Tabago	F	75_79	11.072	13.391	16.809	19.886	24.17	28.304	33.511	29.219	31.41	35.084	44.098	40.86	34.239	30.145	31.609	34.402	34.732	32.177	28.963
Trinidad and Tobago	Trinidad y Tabago	F	80_84	7.509	7.897	9.733	12.355	14.766	18.137	21.464	25.682	22.628	24.583	27.746	35.233	32.969	27.895	24.798	26.241	28.811	29.339	27.411
Trinidad and Tobago	Trinidad y Tabago	F	85_89	3.738	4.285	4.628	5.797	7.46	9.046	11.276	13.549	16.461	14.73	16.253	18.627	24.009	22.806	19.589	17.669	18.959	21.108	21.79
Trinidad and Tobago	Trinidad y Tabago	F	90_94	1.204	1.552	1.843	2.033	2.59	3.392	4.19	5.324	6.526	8.092	7.393	8.331	9.748	12.834	12.458	10.927	10.06	11.021	12.527
Trinidad and Tobago	Trinidad y Tabago	F	95_99	0.244	0.329	0.444	0.539	0.604	0.784	1.048	1.323	1.721	2.161	2.745	2.575	2.979	3.582	4.85	4.843	4.369	4.137	4.668
Trinidad and Tobago	Trinidad y Tabago	F	Total edades	670.386	692.615	708.544	716.848	719.071	717.1	711.634	702.364	689.127	672.557	653.601	632.893	610.831	588.277	566.391	545.971	526.918	508.537	490.388
Trinidad and Tobago	Trinidad y Tabago	M	0_4	49.268	49.052	44.905	40.002	37.057	36.24	36.069	35.077	33.068	30.885	29.305	28.447	27.824	27.054	25.888	24.677	23.622	22.811	22.171
Trinidad and Tobago	Trinidad y Tabago	M	10_14	44.368	45.691	48.834	48.631	44.534	39.682	36.771	35.976	35.822	34.848	32.861	30.697	29.132	28.281	27.667	26.906	25.744	24.541	23.491
Trinidad and Tobago	Trinidad y Tabago	M	100 y más	0.015	0.023	0.029	0.038	0.046	0.055	0.072	0.095	0.121	0.153	0.188	0.228	0.223	0.259	0.325	0.457	0.516	0.516	0.529
Trinidad and Tobago	Trinidad y Tabago	M	15_19	50.504	43.972	45.303	48.441	48.25	44.18	39.351	36.458	35.674	35.528	34.566	32.588	30.433	28.877	28.032	27.422	26.667	25.51	24.31
Trinidad and Tobago	Trinidad y Tabago	M	20_24	60.444	49.744	43.277	44.612	47.747	47.577	43.547	38.764	35.902	35.135	35.002	34.058	32.101	29.963	28.421	27.586	26.987	26.238	25.087
Trinidad and Tobago	Trinidad y Tabago	M	25_29	64.526	59.565	48.974	42.573	43.913	47.044	46.894	42.913	38.175	35.345	34.599	34.481	33.555	31.619	29.5	27.974	27.15	26.56	25.817
Trinidad and Tobago	Trinidad y Tabago	M	30_34	52.142	63.671	58.775	48.289	41.959	43.308	46.435	46.305	42.369	37.68	34.883	34.154	34.055	33.146	31.23	29.131	27.619	26.803	26.223
Trinidad and Tobago	Trinidad y Tabago	M	35_39	46.519	51.377	62.801	57.976	47.623	41.375	42.731	45.855	45.754	41.871	37.237	34.478	33.774	33.691	32.805	30.91	28.832	27.335	26.533
Trinidad and Tobago	Trinidad y Tabago	M	40_44	43.044	45.686	50.492	61.777	57.058	46.877	40.739	42.11	45.229	45.164	41.352	36.789	34.079	33.404	33.343	32.482	30.616	28.566	27.088
Trinidad and Tobago	Trinidad y Tabago	M	45_49	49.162	41.982	44.587	49.32	60.421	55.854	45.918	39.937	41.33	44.448	44.433	40.72	36.257	33.616	32.98	32.95	32.125	30.298	28.282
Trinidad and Tobago	Trinidad y Tabago	M	5_9	45.867	49.004	48.795	44.681	39.81	36.886	36.083	35.922	34.943	32.947	30.775	29.205	28.351	27.732	26.968	25.804	24.598	23.546	22.736
Trinidad and Tobago	Trinidad y Tabago	M	50_54	42.449	47.345	40.452	43.013	47.655	58.488	54.149	44.581	38.833	40.257	43.375	43.434	39.866	35.548	33.005	32.429	32.444	31.67	29.899
Trinidad and Tobago	Trinidad y Tabago	M	55_59	35.006	39.975	44.637	38.201	40.721	45.235	55.667	51.673	42.651	37.247	38.721	41.835	42.004	38.653	34.549	32.153	31.662	31.739	31.036
Trinidad and Tobago	Trinidad y Tabago	M	60_64	26.804	32.055	36.701	41.092	35.28	37.74	42.075	51.976	48.424	40.118	35.167	36.698	39.806	40.118	37.053	33.233	31.029	30.647	30.808
Trinidad and Tobago	Trinidad y Tabago	M	65_69	19.528	23.782	28.619	32.883	36.954	31.849	34.211	38.308	47.538	44.493	37.033	32.62	34.208	37.291	37.771	35.047	31.574	29.597	29.338
Trinidad and Tobago	Trinidad y Tabago	M	70_74	12.994	16.48	20.301	24.547	28.317	31.969	27.684	29.888	33.648	41.994	39.539	33.112	29.351	30.987	34.005	34.666	32.363	29.32	27.621
Trinidad and Tobago	Trinidad y Tabago	M	75_79	7.737	9.974	12.885	15.985	19.433	22.554	25.627	22.346	24.307	27.582	34.719	32.982	27.878	24.954	26.61	29.485	30.339	28.569	26.077
Trinidad and Tobago	Trinidad y Tabago	M	80_84	4.525	5.068	6.717	8.768	10.953	13.423	15.717	18.031	15.887	17.474	20.074	25.601	24.656	21.15	19.222	20.804	23.387	24.388	23.242
Trinidad and Tobago	Trinidad y Tabago	M	85_89	2.066	2.343	2.733	3.672	4.83	6.087	7.534	8.922	10.363	9.258	10.344	12.091	15.707	15.444	13.54	12.574	13.903	15.945	16.933
Trinidad and Tobago	Trinidad y Tabago	M	90_94	0.65	0.769	0.925	1.097	1.483	1.963	2.499	3.126	3.749	4.42	4.02	4.585	5.482	7.315	7.403	6.683	6.391	7.268	8.553
Trinidad and Tobago	Trinidad y Tabago	M	95_99	0.14	0.159	0.205	0.251	0.298	0.405	0.537	0.687	0.867	1.053	1.263	1.172	1.367	1.686	2.329	2.441	2.287	2.266	2.664
Trinidad and Tobago	Trinidad y Tabago	M	Total edades	657.758	677.717	690.947	695.849	694.342	688.791	680.31	668.95	654.654	637.9	619.456	599.975	580.109	560.788	542.646	525.814	509.855	494.133	478.438
Uruguay	Uruguay	F	0_4	115.74	116.376	115.658	112.222	108.787	104.694	100.843	97.819	95.333	92.798	90.02	86.959	84.174	81.618	79.269	77.122	74.923	72.72	70.489
Uruguay	Uruguay	F	10_14	127.307	120.916	113.959	115.162	114.546	111.185	107.85	103.879	100.146	97.189	94.717	92.194	89.426	86.375	83.601	81.051	78.708	76.568	74.376
Uruguay	Uruguay	F	100 y más	0.892	1.465	1.938	2.622	3.316	3.691	3.819	4.049	4.5	5.047	5.947	6.709	7.199	8.265	9.447	9.922	11.212	12.908	14.1
Uruguay	Uruguay	F	15_19	130.644	126.124	120.242	113.357	114.596	114.017	110.72	107.448	103.541	99.815	96.868	94.404	91.888	89.125	86.08	83.311	80.768	78.429	76.291
Uruguay	Uruguay	F	20_24	122.939	128.38	124.869	119.114	112.305	113.609	113.146	109.967	106.809	102.919	99.207	96.271	93.816	91.311	88.556	85.521	82.76	80.22	77.886
Uruguay	Uruguay	F	25_29	114.139	120.137	126.815	123.454	117.796	111.078	112.521	112.199	109.164	106.025	102.15	98.454	95.531	93.089	90.594	87.851	84.824	82.07	79.537
Uruguay	Uruguay	F	30_34	120.902	111.991	118.842	125.604	122.325	116.752	110.167	111.715	111.5	108.491	105.374	101.523	97.848	94.944	92.518	90.036	87.306	84.292	81.549
Uruguay	Uruguay	F	35_39	114.526	119.367	110.995	117.888	124.679	121.47	115.996	109.51	111.129	110.938	107.959	104.869	101.047	97.397	94.513	92.108	89.642	86.929	83.93
Uruguay	Uruguay	F	40_44	104.808	113.049	118.233	109.982	116.896	123.711	120.6	115.231	108.845	110.491	110.332	107.393	104.342	100.557	96.94	94.085	91.704	89.263	86.57
Uruguay	Uruguay	F	45_49	106.517	103.271	111.679	116.887	108.788	115.719	122.57	119.571	114.321	108.03	109.713	109.6	106.722	103.727	99.996	96.428	93.617	91.273	88.866
Uruguay	Uruguay	F	5_9	122.038	114.574	115.718	115.069	111.671	108.277	104.248	100.455	97.493	95.014	92.487	89.714	86.659	83.88	81.329	78.984	76.84	74.645	72.444
Uruguay	Uruguay	F	50_54	101.733	104.444	101.54	109.923	115.166	107.272	114.232	121.121	118.261	113.139	106.974	108.709	108.663	105.864	102.943	99.288	95.787	93.032	90.738
Uruguay	Uruguay	F	55_59	88.999	98.936	101.984	99.265	107.623	112.916	105.308	112.301	119.231	116.528	111.58	105.59	107.399	107.443	104.753	101.937	98.384	94.971	92.296
Uruguay	Uruguay	F	60_64	81.526	85.6	95.541	98.662	96.225	104.544	109.904	102.687	109.704	116.662	114.187	109.494	103.756	105.671	105.847	103.319	100.651	97.241	93.96
Uruguay	Uruguay	F	65_69	72.376	76.785	81.04	90.72	93.979	91.94	100.194	105.637	98.964	105.992	112.984	110.834	106.508	101.13	103.198	103.56	101.262	98.807	95.607
Uruguay	Uruguay	F	70_74	65.241	65.972	70.486	74.721	84.045	87.461	85.935	94.053	99.562	93.612	100.617	107.628	105.925	102.108	97.236	99.508	100.127	98.152	96.003
Uruguay	Uruguay	F	75_79	58.796	56.524	57.744	62.104	66.259	75.003	78.532	77.615	85.437	90.922	85.922	92.816	99.772	98.645	95.515	91.343	93.865	94.814	93.293
Uruguay	Uruguay	F	80_84	46.167	47.324	46.053	47.469	51.45	55.322	63.104	66.573	66.287	73.49	78.76	74.949	81.528	88.221	87.8	85.552	82.323	85.098	86.457
Uruguay	Uruguay	F	85_89	27.73	32.933	34.361	33.844	35.188	38.483	41.757	48.072	51.184	51.433	57.552	62.261	59.814	65.668	71.729	72.041	70.838	68.77	71.718
Uruguay	Uruguay	F	90_94	12.704	16.479	20.077	21.268	21.126	22.168	24.481	26.838	31.231	33.62	34.173	38.696	42.386	41.228	45.848	50.722	51.607	51.399	50.553
Uruguay	Uruguay	F	95_99	4.663	5.694	7.617	9.456	10.092	10.116	10.724	11.977	13.298	15.68	17.121	17.67	20.342	22.657	22.431	25.393	28.616	29.666	30.118
Uruguay	Uruguay	F	Total edades	1740.39	1766.34	1795.39	1818.79	1836.86	1849.43	1856.65	1858.72	1855.94	1847.84	1834.64	1816.74	1794.74	1768.92	1740.14	1709.08	1675.76	1641.27	1606.78
Uruguay	Uruguay	M	0_4	121.217	121.395	120.998	117.452	113.954	109.759	105.747	102.578	99.969	97.307	94.391	91.177	88.254	85.573	83.107	80.861	78.547	76.229	73.885
Uruguay	Uruguay	M	10_14	132.205	126.173	119.355	120.095	119.835	116.476	113.113	109	105.062	101.934	99.339	96.691	93.79	90.583	87.672	84.999	82.539	80.301	77.991
Uruguay	Uruguay	M	100 y más	0.17	0.196	0.205	0.26	0.327	0.385	0.42	0.51	0.64	0.823	1.076	1.338	1.557	1.981	2.406	2.637	3.154	3.799	4.256
Uruguay	Uruguay	M	15_19	135.77	130.881	125.373	118.622	119.46	119.303	115.999	112.685	108.619	104.699	101.585	99.003	96.364	93.469	90.27	87.368	84.701	82.244	80.012
Uruguay	Uruguay	M	20_24	126.729	133.061	129.196	123.821	117.309	118.35	118.297	115.097	111.882	107.858	103.973	100.887	98.324	95.706	92.829	89.647	86.758	84.103	81.659
Uruguay	Uruguay	M	25_29	115.763	122.891	130.68	126.978	121.932	115.749	116.923	117.003	113.942	110.777	106.796	102.951	99.896	97.361	94.767	91.911	88.748	85.876	83.238
Uruguay	Uruguay	M	30_34	120.844	112.449	120.774	128.634	125.219	120.46	114.438	115.729	115.923	112.919	109.8	105.863	102.055	99.029	96.521	93.948	91.117	87.973	85.12
Uruguay	Uruguay	M	35_39	113.187	117.861	110.535	118.902	126.936	123.773	119.173	113.299	114.692	114.937	111.988	108.917	105.023	101.255	98.261	95.781	93.236	90.425	87.305
Uruguay	Uruguay	M	40_44	99.761	111.136	116.131	108.985	117.422	125.543	122.532	118.082	112.352	113.803	114.108	111.225	108.215	104.378	100.662	97.711	95.269	92.759	89.98
Uruguay	Uruguay	M	45_49	99.886	97.55	108.977	114.018	107.161	115.654	123.828	121.011	116.744	111.174	112.698	113.078	110.287	107.358	103.601	99.957	97.066	94.677	92.216
Uruguay	Uruguay	M	5_9	127.332	119.995	120.696	120.349	116.903	113.5	109.35	105.378	102.243	99.642	96.988	94.08	90.871	87.955	85.278	82.815	80.573	78.263	75.949
Uruguay	Uruguay	M	50_54	93.193	96.737	94.801	106.118	111.277	104.798	113.334	121.573	118.997	114.951	109.585	111.202	111.677	109.01	106.193	102.546	98.999	96.197	93.881
Uruguay	Uruguay	M	55_59	81.207	88.988	92.752	91.137	102.336	107.634	101.647	110.223	118.528	116.257	112.5	107.412	109.153	109.76	107.264	104.608	101.118	97.716	95.036
Uruguay	Uruguay	M	60_64	70.016	75.563	83.283	87.197	86.077	97.115	102.594	97.293	105.917	114.276	112.399	109.03	104.324	106.232	107.023	104.769	102.338	99.076	95.882
Uruguay	Uruguay	M	65_69	58.631	62.538	68.057	75.564	79.702	79.247	90.031	95.755	91.36	99.982	108.348	106.971	104.116	99.934	102.051	103.082	101.165	99.053	96.113
Uruguay	Uruguay	M	70_74	46.286	49.528	53.325	58.67	65.829	70.157	70.462	80.856	86.778	83.442	91.911	100.166	99.393	97.194	93.684	96.044	97.382	95.912	94.235
Uruguay	Uruguay	M	75_79	37.551	35.667	38.711	42.36	47.312	53.884	58.268	59.383	69.06	74.974	72.788	80.847	88.771	88.699	87.284	84.623	87.247	88.941	88.057
Uruguay	Uruguay	M	80_84	23.903	25.027	24.278	26.969	30.123	34.348	39.927	44.087	45.808	54.17	59.645	58.623	65.838	73.042	73.672	73.134	71.52	74.348	76.406
Uruguay	Uruguay	M	85_89	10.887	12.812	13.862	13.87	15.802	18.115	21.203	25.342	28.728	30.545	36.832	41.258	41.189	46.95	52.799	53.941	54.237	53.697	56.512
Uruguay	Uruguay	M	90_94	3.424	4.271	5.155	5.796	5.973	7.022	8.312	10.085	12.477	14.588	15.929	19.669	22.521	22.961	26.69	30.58	31.843	32.621	32.91
Uruguay	Uruguay	M	95_99	0.924	0.953	1.192	1.494	1.724	1.831	2.22	2.732	3.445	4.413	5.317	5.967	7.562	8.882	9.275	11.038	12.961	13.83	14.531
Uruguay	Uruguay	M	Total edades	1618.89	1645.67	1678.34	1707.29	1732.61	1753.1	1767.82	1777.7	1783.17	1783.47	1778	1766.36	1749.18	1727.31	1701.31	1672	1640.52	1608.04	1575.17
Venezuela (Bolivarian Republic of)	Venezuela (República Bolivariana de)	F	0_4	1417.25	1404.19	1160.54	1221.18	1292.32	1272.14	1206.98	1146.03	1107.53	1078.51	1047.43	1010.22	971.43	934.356	897.562	868.512	839.557	810.867	784.59
Venezuela (Bolivarian Republic of)	Venezuela (República Bolivariana de)	F	10_14	1349.29	1369.57	1298.05	1366.21	1193.72	1224.77	1286.37	1265.95	1201.57	1141.18	1102.97	1074.2	1043.33	1006.32	967.707	930.793	894.136	865.192	836.345
Venezuela (Bolivarian Republic of)	Venezuela (República Bolivariana de)	F	100 y más	1.132	1.575	2.087	2.603	3.234	3.966	4.837	6.094	7.856	10.185	13.494	16.844	20.26	23.464	28.184	33.203	39.218	43.86	48.807
Venezuela (Bolivarian Republic of)	Venezuela (República Bolivariana de)	F	15_19	1325.75	1324.71	1225.54	1345.23	1377.26	1189.31	1216.78	1279.11	1259.45	1195.22	1134.96	1096.84	1068.16	1037.37	1000.43	961.897	925.042	888.443	859.542
Venezuela (Bolivarian Republic of)	Venezuela (República Bolivariana de)	F	20_24	1297.04	1299.31	1046.9	1293.08	1362.61	1369.9	1176.77	1205.41	1267.87	1248.38	1184.37	1124.31	1086.35	1057.8	1027.13	990.319	951.888	915.126	878.621
Venezuela (Bolivarian Republic of)	Venezuela (República Bolivariana de)	F	25_29	1183.21	1269.9	1025.26	1180.33	1318.7	1354.63	1356.47	1165.04	1194.38	1256.85	1237.55	1173.81	1114	1076.22	1047.82	1017.3	980.627	942.333	905.688
Venezuela (Bolivarian Republic of)	Venezuela (República Bolivariana de)	F	30_34	1088.24	1156.02	1056.11	1155.76	1228.55	1311.16	1343.16	1345.99	1155.64	1185.08	1247.57	1228.51	1165.08	1105.56	1068.01	1039.79	1009.45	972.955	934.815
Venezuela (Bolivarian Republic of)	Venezuela (República Bolivariana de)	F	35_39	969.289	1061.12	1010.91	1155.01	1205.76	1221.26	1301.06	1333.7	1337.07	1147.62	1177.17	1239.69	1220.91	1157.87	1098.69	1061.4	1033.41	1003.28	966.988
Venezuela (Bolivarian Republic of)	Venezuela (República Bolivariana de)	F	40_44	907.341	943.337	963.84	1073.68	1190.96	1197.34	1211.24	1291.29	1324.43	1328.11	1139.85	1169.55	1232.11	1213.7	1151.16	1092.42	1055.47	1027.78	997.915
Venezuela (Bolivarian Republic of)	Venezuela (República Bolivariana de)	F	45_49	804.7	880.033	875.204	998.106	1091.51	1178.59	1184.31	1198.87	1279.01	1312.46	1316.68	1130.27	1160.26	1222.9	1205.05	1143.29	1085.24	1048.84	1021.59
Venezuela (Bolivarian Republic of)	Venezuela (República Bolivariana de)	F	5_9	1392.06	1398.53	1336.35	1184.68	1226.34	1288.62	1267.97	1203.37	1142.89	1104.62	1075.78	1044.87	1007.81	969.146	932.188	895.496	866.525	837.646	809.021
Venezuela (Bolivarian Republic of)	Venezuela (República Bolivariana de)	F	50_54	684.771	783.397	827.004	887.797	999.847	1073.5	1159.44	1166.18	1181.61	1261.64	1295.62	1300.72	1117.21	1147.64	1210.42	1193.47	1132.9	1075.91	1040.33
Venezuela (Bolivarian Republic of)	Venezuela (República Bolivariana de)	F	55_59	536.334	665.433	737.932	822.085	876.835	975.122	1047.91	1133.45	1141.56	1158.05	1237.95	1272.72	1279.11	1099.66	1130.74	1193.74	1178.04	1119.16	1063.68
Venezuela (Bolivarian Republic of)	Venezuela (República Bolivariana de)	F	60_64	419.433	512.045	620.432	716.338	795.678	842.293	938.527	1010.9	1095.8	1105.84	1123.96	1203.73	1239.76	1248.06	1074.61	1106.65	1170	1156.2	1099.8
Venezuela (Bolivarian Republic of)	Venezuela (República Bolivariana de)	F	65_69	315.266	385.787	461.511	578.324	668.624	740.28	786.711	880.217	951.848	1035.59	1048.72	1069.48	1149.11	1187.08	1198.46	1034.66	1068.27	1132.22	1121.41
Venezuela (Bolivarian Republic of)	Venezuela (República Bolivariana de)	F	70_74	228.012	274.42	329.79	406.771	512.508	592.779	660.496	706.473	795.392	865.169	946.55	963.688	987.883	1066.6	1106.95	1122.45	973.046	1008.67	1073.03
Venezuela (Bolivarian Republic of)	Venezuela (República Bolivariana de)	F	75_79	153.535	184.353	218.039	270.036	336.393	425.057	495.958	557.539	601.508	682.773	748.521	825.158	846.372	873.681	949.652	991.852	1011.9	882.385	919.738
Venezuela (Bolivarian Republic of)	Venezuela (República Bolivariana de)	F	80_84	96.25	114.982	135.573	165.426	207.14	258.714	329.856	388.474	440.776	479.801	549.406	607.534	675.569	698.636	726.998	796.346	838.054	861.39	756.415
Venezuela (Bolivarian Republic of)	Venezuela (República Bolivariana de)	F	85_89	52.334	63.173	75.357	89.154	110.727	139.771	176.129	226.68	269.566	308.817	339.44	392.533	438.525	492.428	514.294	540.371	597.682	635.153	658.955
Venezuela (Bolivarian Republic of)	Venezuela (República Bolivariana de)	F	90_94	22.344	27.994	33.705	40.322	48.61	60.778	77.342	98.343	127.814	153.537	177.758	197.568	231.213	261.331	297.012	313.976	334.02	374.203	402.63
Venezuela (Bolivarian Republic of)	Venezuela (República Bolivariana de)	F	95_99	6.592	8.733	10.876	13.227	16.119	19.517	24.558	31.489	40.404	53.038	64.415	75.484	85.044	100.893	115.712	133.504	143.393	155.126	176.694
Venezuela (Bolivarian Republic of)	Venezuela (República Bolivariana de)	F	Total edades	14250.2	15128.6	14451	15965.3	17063.4	17739.5	18252.9	18640.6	18924	19112.5	19210.2	19217.7	19139.5	18980.7	18748.8	18461.4	18127.9	17756.7	17356.6
Venezuela (Bolivarian Republic of)	Venezuela (República Bolivariana de)	M	0_4	1482.83	1469.3	1202.87	1275.91	1347.55	1328.12	1260.76	1197.8	1158.32	1128.67	1096.88	1058.5	1018.35	979.941	941.644	911.418	881.245	851.245	823.755
Venezuela (Bolivarian Republic of)	Venezuela (República Bolivariana de)	M	10_14	1409.09	1432.45	1359.75	1426.27	1234.46	1277.57	1339.68	1320.19	1253.91	1191.77	1152.81	1123.61	1092.21	1054.18	1014.29	976.108	938.009	907.95	877.917
Venezuela (Bolivarian Republic of)	Venezuela (República Bolivariana de)	M	100 y más	0.456	0.626	0.791	0.969	1.163	1.376	1.575	1.935	2.402	2.993	3.802	4.601	5.46	6.318	7.717	9.423	11.717	13.855	16.366
Venezuela (Bolivarian Republic of)	Venezuela (República Bolivariana de)	M	15_19	1373.11	1370.52	1275.23	1401.98	1432.89	1225.97	1266.07	1329.04	1310.69	1245.07	1183.53	1145.05	1116.23	1085.2	1047.5	1007.89	969.949	932.048	902.157
Venezuela (Bolivarian Republic of)	Venezuela (República Bolivariana de)	M	20_24	1322.56	1320.53	1054.72	1328.97	1402.93	1409.06	1199.53	1241.67	1307.29	1290.33	1226.43	1166.37	1129.09	1101.29	1071.15	1034.26	995.356	958.002	920.6
Venezuela (Bolivarian Republic of)	Venezuela (República Bolivariana de)	M	25_29	1185.05	1268.21	1003.45	1181	1336.93	1375.82	1377.14	1173.22	1218.18	1284.38	1268.98	1206.96	1148.57	1112.61	1085.91	1056.77	1020.75	982.615	945.901
Venezuela (Bolivarian Republic of)	Venezuela (República Bolivariana de)	M	30_34	1075.01	1135.87	1008.21	1131.19	1219.47	1313.71	1349.08	1352.56	1153.16	1198.76	1265.47	1251.4	1191.01	1134.07	1099.21	1073.45	1045.13	1009.85	972.362
Venezuela (Bolivarian Republic of)	Venezuela (República Bolivariana de)	M	35_39	953.005	1031.8	952.682	1110.26	1174.57	1200.26	1291.34	1327.98	1333.1	1136.92	1183.09	1250.2	1237.26	1178.28	1122.54	1088.62	1063.63	1035.98	1001.32
Venezuela (Bolivarian Republic of)	Venezuela (República Bolivariana de)	M	40_44	887.96	914.9	903.88	1018.9	1142.12	1155.98	1180.27	1271.55	1309.21	1315.39	1122.38	1169.05	1236.55	1224.71	1167.04	1112.44	1079.4	1055.11	1028.12
Venezuela (Bolivarian Republic of)	Venezuela (República Bolivariana de)	M	45_49	782.341	848.647	822.05	939.909	1032.81	1119.77	1133.12	1158.39	1249.68	1288.07	1295.54	1106.31	1153.57	1221.51	1210.9	1154.78	1101.53	1069.51	1046.05
Venezuela (Bolivarian Republic of)	Venezuela (República Bolivariana de)	M	5_9	1455.15	1463.3	1394.84	1226.62	1279.98	1342.7	1322.92	1256.31	1193.98	1154.87	1125.54	1094.02	1055.88	1015.89	977.627	939.459	909.338	879.254	849.324
Venezuela (Bolivarian Republic of)	Venezuela (República Bolivariana de)	M	50_54	658.506	747.01	772.827	832.409	934.717	1002.79	1087.91	1102.67	1129.18	1220.1	1259.59	1268.83	1084.96	1133.05	1201.53	1192.64	1138.66	1087.27	1056.63
Venezuela (Bolivarian Republic of)	Venezuela (República Bolivariana de)	M	55_59	510.091	625.29	677.22	758.152	808.378	892.192	958.676	1042.59	1059.37	1087.37	1177.81	1218.82	1230.66	1054.65	1103.86	1173.07	1166.62	1115.71	1066.93
Venezuela (Bolivarian Republic of)	Venezuela (República Bolivariana de)	M	60_64	387.026	471.722	557.009	642.501	714.84	753.491	833.806	898.949	981.107	1000.25	1030.28	1119.87	1162.92	1178.31	1013.09	1063.77	1133.81	1130.54	1083.72
Venezuela (Bolivarian Republic of)	Venezuela (República Bolivariana de)	M	65_69	282.416	342.685	403.603	503.991	580.004	640.633	678.125	754.147	817.357	896.606	918.893	951.428	1039.69	1085.41	1105.46	955.11	1007.46	1078.21	1078.99
Venezuela (Bolivarian Republic of)	Venezuela (República Bolivariana de)	M	70_74	193.842	233.289	273.791	340.554	425.578	487.855	542.368	578.288	648.132	707.748	782.426	808.158	843.48	929.143	977.663	1003.3	872.855	926.518	997.117
Venezuela (Bolivarian Republic of)	Venezuela (República Bolivariana de)	M	75_79	121.215	144.914	168.24	209.551	261.752	326.324	377.403	423.695	456.564	517.032	570.72	637.952	666.493	703.71	784.162	834.395	865.158	759.734	813.14
Venezuela (Bolivarian Republic of)	Venezuela (República Bolivariana de)	M	80_84	66.673	79.567	90.992	113.615	142.201	176.928	222.756	260.477	296.072	322.988	370.614	414.828	470.608	499.217	535.397	605.911	654.097	687.186	610.525
Venezuela (Bolivarian Republic of)	Venezuela (República Bolivariana de)	M	85_89	30.267	36.449	43.393	49.789	63.393	80.02	100.452	127.728	151.178	174	192.485	224.362	255.558	295.382	319.693	349.926	403.737	443.699	473.677
Venezuela (Bolivarian Republic of)	Venezuela (República Bolivariana de)	M	90_94	10.541	12.815	15.371	18.356	21.45	27.444	34.819	43.984	56.457	67.525	78.706	88.462	105.076	122.245	144.773	160.737	180.321	212.935	238.994
Venezuela (Bolivarian Republic of)	Venezuela (República Bolivariana de)	M	95_99	2.621	3.311	3.999	4.822	5.819	6.771	8.627	10.912	13.799	17.764	21.376	25.191	28.76	34.828	41.555	50.597	57.744	66.536	80.533
Venezuela (Bolivarian Republic of)	Venezuela (República Bolivariana de)	M	Total edades	14189.8	14953.2	13984.9	15515.7	16563	17144.8	17566.4	17874.1	18099.1	18248.6	18327.4	18334	18272.4	18150	17972.7	17754.1	17496.5	17203.8	16884.1

## Sheet: Notes
ENGLISH - NOTES
ECLAC - CEPALSTAT
SOCIAL STATISTICS AND INDICATORS
Population
Population, by age group, by sex
(Thousands of people, at mid-year)
Revised information as of 15/AUG/2019
Sources
[A] ECLAC: Economic Commission for Latin America and the Caribbean - CELADE. ECLAC Population Division. Revision 2019 and United Nations, Population Division. Department of Economic and Social Affairs. World Population Prospects. Revision 2019. - https://population.un.org/wpp/DataQuery/
[B] U.N.: United Nations - Population Division. Department of Economic and Social Affairs. World Population Prospects: 2019 Revision. - https://population.un.org/wpp/DataQuery/
Notes
a/ Latin America includes 20 countries: Argentina, Plurinational State of Bolivia, Brazil, Chile, Colombia, Costa Rica, Cuba, Dominican Republic, Ecuador, El Salvador, Guatemala, Haiti, Honduras, Mexico, Nicaragua, Panama, Paraguay, Peru, Bolivarian Republic of Venezuela, Dominican Republic and Uruguay.
b/ Latin America and the Caribbean includes 48 countries: Anguilla, Antigua and Barbuda, Argentina, Aruba, Bahamas, Barbados, Belize, Plurinational State of Bolivia, Brazil, Dutch Caribbean, Chile, Colombia, Costa Rica, Cuba, Curaçao, Dominica, Ecuador, El Salvador, Grenada, Guadeloupe, Guatemala, Guyana, French Guyana, Haiti, Honduras, British Virgin Islands, Cayman Islands, Falklands Islands (M…
c/ The regional aggregate does not correspond to the sum of the countries listed for three reasons: 1. Only those countries or areas with 90,000 or more inhabitants in 2019 are listed separately; the rest are included in the regional aggregates, but are not listed separately, so the regional aggregates do not correspond to the sum of the countries listed; 2. The countries covered by CELADE consid…
d/ Caribbean includes 26 countries: Anguilla, Antigua and Barbuda, Aruba, Bahamas, Barbados, British Virgin Islands, Cuba, Curaçao, British Virgin Islands, Cayman Islands, Dominica, Dominican Republic, Grenada, Guadeloupe, Haiti, Jamaica, Martinique, Montserrat, Puerto Rico, Saint Kitts and Nevis, Saint Lucia, Saint Vincent and the Grenadines, Trinidad and Tobago, Turks and Caicos Islands, Saint …
e/ Guadeloupe includes St. Barthélemy and St. Maarten (French part).
ESPANOL - NOTAS
ESTADÍSTICAS E INDICADORES SOCIALES
Población
Población, por grupos de edad, según sexo
(Miles de personas, a mitad del año)
~			Años
Información revisada al 15/AGO/2019
Fuentes
[A] CEPAL: Comisión Económica para América Latina y el Caribe - CELADE. División de Población de la CEPAL. Revisión 2019 y Naciones Unidas, División de Población. Departamento de Asuntos Económicos y Sociales. Panorama Mundial de Población. Revisión 2019. - https://population.un.org/wpp/DataQuery/
[B] N.U.: Naciones Unidas - División de Población. Departamento de Asuntos Económicos y Sociales. Panorama Mundial de la Población: Revisión 2019. - https://population.un.org/wpp/DataQuery/
Notas
a/ América Latina incluye 20 países: Argentina, Estado Plurinacional de Bolivia, Brasil, Chile, Colombia, Costa Rica, Cuba, Ecuador, El Salvador, Guatemala, Haití, Honduras, México, Nicaragua, Panamá, Paraguay, Perú, República Bolivariana de Venezuela, República Dominicana y Uruguay.
b/ América Latina y el Caribe incluye 48 países: Anguila, Antigua y Barbuda, Argentina, Aruba, Bahamas, Barbados, Belice, Estado Plurinacional de Bolivia, Brasil, Caribe Neerlandés, Chile, Colombia, Costa Rica, Cuba, Curazao, Dominica, Ecuador, El Salvador, Granada, Guadalupe, Guatemala, Guyana, Guyana Francesa, Haití, Honduras, Islas Vírgenes Británicas, Islas Caimán, Islas Malvinas (Falklands),…
c/ El agregado regional no corresponde a la suma de los países listados por tres razones: 1. Se enumeran separadamente solo aquellos países o áreas con 90.000 o más habitantes en 2019; el resto se incluye en los agregados regionales, pero no se enumeran aparte, por lo que los agregados regionales no corresponden a la suma de los países enumerados.; 2. Los países cubiertos por el CELADE considerad…
d/ El Caribe incluye 26 países: Anguila, Antigua y Barbuda, Aruba, Bahamas, Barbados, Caribe Neerlandés, Cuba, Curazao, Dominica, Granada, Guadalupe, Haití, Islas Caimán, Islas Vírgenes Británicas, Islas Vírgenes de los Estados Unidos, Islas Turcas y Caicos, Jamaica, Martinica, Montserrat, Puerto Rico, República Dominicana, Saint Kitts y Nevis, Santa Lucía, San Martín (Parte francesa), San Vicent…
e/ Guadalupe incluye San Bartolomé y San Martín (parte francesa).
